# Supplementary material for: 4-[3,5-Bis(2-hy­droxy­phen­yl)-1H-1,2,4-triazol-1-yl]benzoic acid dimethyl­formamide monosolvate
Source: Acta Crystallogr Sect E Struct Rep Online. 2012 Feb 24;68(Pt 3):o792–3. doi: 10.1107/S1600536812005806 (PMC3297861; doi:10.1107/S1600536812005806)
Supplement: Supplementary file 1 [file e-68-0o792-sup1.cif]

##############################################################################
#                                                                            #
# This CIF contains the data in a paper accepted for publication in          #
# Acta Crystallographica Section E. It conforms to the requirements of       #
# Notes for Authors for Acta Crystallographica Section E, and has been       #
# peer reviewed under the auspices of the IUCr Commission on Journals.       #
#                                                                            #
# Full details of the Crystallographic Information File format               #
# are given in the paper "The Crystallographic Information File (CIF):       #
# a New Standard Archive File for Crystallography" by S. R. Hall, F. H.      #
# Allen and I. D. Brown [Acta Cryst. (1991), A47, 655-685].                  #
#                                                                            #
# The current version of the core CIF dictionary is obtainable from          #
# ftp://ftp.iucr.org/pub/cif_core.dic.                                       #
#                                                                            #
# Software is freely available for graphical display of the structure(s)     #
# in this CIF. For information consult the CIF software page                 #
# http://www.iucr.org/resources/cif/software.                                #
#                                                                            #
# This file may be used for bona fide research purposes within the           #
# scientific community so long as proper attribution is given to the journal # 
# article from which it was obtained.                                        #
#                                                                            #
##############################################################################
data_global
_audit_creation_method     'form.cif (version 2.0)'
_journal_data_validation_number     ?
_journal_date_recd_electronic     2012-01-23
_journal_date_accepted     2012-02-09
_journal_name_full     'Acta Crystallographica, Section E'
_journal_year     2012
_journal_volume     68
_journal_issue      3
_journal_page_first     o792
_journal_page_last     o793
_journal_paper_category     QO
_journal_paper_doi     10.1107/S1600536812005806
_journal_coeditor_code     EZ2281
_publ_contact_author_name     'Prof. Fun Hoong-Kun'
_publ_contact_author_address
;
      X-ray Crystallography Unit
      School of Physics
      Universiti Sains Malaysia
      11800 USM, Penang
      MALAYSIA
;
_publ_contact_author_email     'hkfun@usm.my'
_publ_contact_author_fax     '6 04 6579150'
_publ_contact_author_phone     '6 04 6533652'
_publ_section_title
;
4-[3,5-Bis(2-hydroxyphenyl)-1<i>H</i>-1,2,4-triazol-1-yl]benzoic acid
dimethylformamide monosolvate
;
loop_
    _publ_author_name
    _publ_author_footnote
    _publ_author_address
    'Hoong-Kun Fun'
;
      Thomson Reuters ResearcherID: A-3561-2009.
;
;     X-ray Crystallography Unit
      School of Physics
      Universiti Sains Malaysia
      11800 USM, Penang
      Malaysia
;
    'Suchada Chantrapromma'
;
      Thomson Reuters ResearcherID: A-5085-2009.
;
;     Crystal Materials Research Unit
      Department of Chemistry
      Faculty of Science
      Prince of Songkla University
      Hat-Yai, Songkhla 90112
      Thailand
;
    'A. S. Dayananda' ?
;
      Department of Studies in Chemistry
      University of Mysore
      Manasagangotri
      Mysore 570 006
      India
;
    'H. S. Yathirajan' ?
;
      Department of Studies in Chemistry
      University of Mysore
      Manasagangotri
      Mysore 570 006
      India
;
    'Saji Thomas' ?
;
      Jubilant Life Sciences Ltd
      R&D Centre, C-26, Sector 59
      Noida 201 301
      India
;
data_I
_audit_creation_method     SHELXL-97
_chemical_name_systematic
;
4-[3,5-Bis(2-hydroxyphenyl)-1<i>H</i>-1,2,4-triazol-1-yl]benzoic acid
dimethylformamide monosolvate
;
_chemical_name_common
;
Deferasirox
;
_chemical_formula_moiety     'C21 H15 N3 O4, C3 H7 N O'
_chemical_formula_sum     'C24 H22 N4 O5'
_chemical_formula_iupac     'C21 H15 N3 O4, C3 H7 N O'
_chemical_formula_weight     446.46
_chemical_melting_point_gt     539
_chemical_melting_point_lt     540
_symmetry_cell_setting     monoclinic
_symmetry_space_group_name_H-M     'P 21/c'
_symmetry_space_group_name_Hall     '-P 2ybc'
loop_
    _symmetry_equiv_pos_as_xyz
    'x, y, z'
    '-x, y+1/2, -z+1/2'
    '-x, -y, -z'
    'x, -y-1/2, z-1/2'
_cell_length_a     8.8172(8)
_cell_length_b     32.669(3)
_cell_length_c     7.6900(7)
_cell_angle_alpha     90.00
_cell_angle_beta     94.901(2)
_cell_angle_gamma     90.00
_cell_volume     2207.0(3)
_cell_formula_units_Z     4
_cell_measurement_reflns_used     6379
_cell_measurement_theta_min     2.32
_cell_measurement_theta_max     30.00
_cell_measurement_temperature     100
_exptl_crystal_description     Block
_exptl_crystal_colour     Colorless
_exptl_crystal_size_max     0.32
_exptl_crystal_size_mid     0.25
_exptl_crystal_size_min     0.11
_exptl_crystal_density_diffrn     1.344
_exptl_crystal_density_meas     ?
_exptl_crystal_density_method     'not measured'
_exptl_crystal_F_000     936
_exptl_absorpt_coefficient_mu     0.096
_exptl_absorpt_correction_type     multi-scan
_exptl_absorpt_process_details     '(SADABS; Bruker, 2009)'
_exptl_absorpt_correction_T_min     0.9700
_exptl_absorpt_correction_T_max     0.9893
_exptl_special_details
;
The crystal was placed in the cold stream of an Oxford Cryosystems Cobra
open-flow nitrogen cryostat (Cosier & Glazer, 1986) operating at 100.0(1) K.
;
_diffrn_ambient_temperature     100
_diffrn_radiation_type     'MoK\a'
_diffrn_radiation_wavelength     0.71073
_diffrn_radiation_source     'sealed tube'
_diffrn_radiation_monochromator     'graphite'
_diffrn_measurement_device_type     'Bruker APEX DUO CCD area-detector'
_diffrn_measurement_method     '\f and \w scans'
_diffrn_detector_area_resol_mean     ?
_diffrn_reflns_number     18347
_diffrn_reflns_av_R_equivalents     0.0380
_diffrn_reflns_av_sigmaI/netI     0.0512
_diffrn_reflns_theta_min     2.32
_diffrn_reflns_theta_max     30.00
_diffrn_reflns_theta_full     30.00
_diffrn_measured_fraction_theta_max     0.991
_diffrn_measured_fraction_theta_full     0.991
_diffrn_reflns_limit_h_min     -12
_diffrn_reflns_limit_h_max     11
_diffrn_reflns_limit_k_min     -44
_diffrn_reflns_limit_k_max     45
_diffrn_reflns_limit_l_min     -10
_diffrn_reflns_limit_l_max     10
_diffrn_standards_number     0
_diffrn_standards_interval_count     ?
_diffrn_standards_interval_time     ?
_diffrn_standards_decay_%     ?
_refine_special_details
;
 Refinement of F^2^ against ALL reflections.  The weighted R-factor wR and
 goodness of fit S are based on F^2^, conventional R-factors R are based
 on F, with F set to zero for negative F^2^. The threshold expression of
 F^2^ > 2sigma(F^2^) is used only for calculating R-factors(gt) etc. and is
 not relevant to the choice of reflections for refinement.  R-factors based
 on F^2^ are statistically about twice as large as those based on F, and R-
 factors based on ALL data will be even larger.
;
_reflns_number_total     6379
_reflns_number_gt     4384
_reflns_threshold_expression     I>2\s(I)
_refine_ls_structure_factor_coef     Fsqd
_refine_ls_matrix_type     full
_refine_ls_R_factor_all     0.0904
_refine_ls_R_factor_gt     0.0579
_refine_ls_wR_factor_gt     0.1245
_refine_ls_wR_factor_ref     0.1435
_refine_ls_goodness_of_fit_ref     1.038
_refine_ls_restrained_S_all     1.038
_refine_ls_number_reflns     6379
_refine_ls_number_parameters     303
_refine_ls_number_restraints     0
_refine_ls_hydrogen_treatment     mixed
_refine_ls_weighting_scheme     calc
_refine_ls_weighting_details
         'calc w=1/[\s^2^(Fo^2^)+(0.0461P)^2^+1.5844P] where P=(Fo^2^+2Fc^2^)/3'
_atom_sites_solution_hydrogens     geom
_atom_sites_solution_primary     direct
_atom_sites_solution_secondary     difmap
_refine_ls_shift/su_max     0.001
_refine_ls_shift/su_mean     0.001
_refine_diff_density_max     0.589
_refine_diff_density_min     -0.555
_refine_ls_extinction_method     none
_refine_ls_extinction_coef     ?
loop_
    _atom_type_symbol
    _atom_type_description
    _atom_type_scat_dispersion_real
    _atom_type_scat_dispersion_imag
    _atom_type_scat_source
    'C' 'C' 0.0033 0.0016
                         'International Tables Vol C Tables 4.2.6.8 and 6.1.1.4'
    'H' 'H' 0.0000 0.0000
                         'International Tables Vol C Tables 4.2.6.8 and 6.1.1.4'
    'N' 'N' 0.0061 0.0033
                         'International Tables Vol C Tables 4.2.6.8 and 6.1.1.4'
    'O' 'O' 0.0106 0.0060
                         'International Tables Vol C Tables 4.2.6.8 and 6.1.1.4'
_computing_data_collection     'APEX2 (Bruker, 2009)'
_computing_cell_refinement     'SAINT (Bruker, 2009)'
_computing_data_reduction     'SAINT (Bruker, 2009)'
_computing_structure_solution     'SHELXTL (Sheldrick, 2008)'
_computing_structure_refinement     'SHELXTL (Sheldrick, 2008)'
_computing_molecular_graphics     'SHELXTL (Sheldrick, 2008)'
_computing_publication_material
;
SHELXTL (Sheldrick, 2008) and PLATON (Spek, 2009)
;
loop_
    _atom_site_type_symbol
    _atom_site_label
    _atom_site_fract_x
    _atom_site_fract_y
    _atom_site_fract_z
    _atom_site_U_iso_or_equiv
    _atom_site_adp_type
    _atom_site_calc_flag
    _atom_site_refinement_flags
    _atom_site_occupancy
    _atom_site_symmetry_multiplicity
    _atom_site_disorder_assembly
    _atom_site_disorder_group
    O O1 0.33110(15) 0.08811(4) 1.31456(16) 0.0238(3) Uani d . 1 1 . .
    O O2 0.3878(3) 0.02777(5) 1.2036(2) 0.0742(8) Uani d . 1 1 . .
    H H1O2 0.3513 0.0199 1.3047 0.111 Uiso d R 1 1 . .
    O O3 0.90883(15) 0.10202(5) 0.38917(18) 0.0311(3) Uani d . 1 1 . .
    H H1O3 0.830(3) 0.1058(8) 0.456(3) 0.047 Uiso d . 1 1 . .
    O O4 0.46909(15) 0.25263(4) 0.60966(19) 0.0306(3) Uani d . 1 1 . .
    H H1O4 0.4693 0.2783 0.6808 0.046 Uiso d R 1 1 . .
    O O5 0.2916(3) -0.00057(5) 0.4879(2) 0.0792(8) Uani d . 1 1 . .
    N N1 0.52636(15) 0.14408(4) 0.56919(18) 0.0167(3) Uani d . 1 1 . .
    N N2 0.64907(15) 0.13126(5) 0.48553(18) 0.0198(3) Uani d . 1 1 . .
    N N3 0.52841(16) 0.18321(4) 0.33783(18) 0.0184(3) Uani d . 1 1 . .
    N N4 0.1441(3) 0.01691(6) 0.7044(2) 0.0470(5) Uani d . 1 1 . .
    C C1 0.4152(2) 0.08640(5) 1.0291(2) 0.0226(4) Uani d . 1 1 . .
    C C2 0.4791(3) 0.06402(6) 0.8993(3) 0.0371(5) Uani d . 1 1 . .
    H H2A 0.4978 0.0356 0.9155 0.045 Uiso calc R 1 1 . .
    C C3 0.5156(2) 0.08293(6) 0.7465(2) 0.0302(4) Uani d . 1 1 . .
    H H3A 0.5586 0.0676 0.6579 0.036 Uiso calc R 1 1 . .
    C C4 0.48836(18) 0.12443(5) 0.7255(2) 0.0175(3) Uani d . 1 1 . .
    C C5 0.42428(19) 0.14715(5) 0.8531(2) 0.0188(3) Uani d . 1 1 . .
    H H5A 0.4061 0.1756 0.8371 0.023 Uiso calc R 1 1 . .
    C C6 0.38716(18) 0.12784(5) 1.0040(2) 0.0176(3) Uani d . 1 1 . .
    H H6A 0.3420 0.1431 1.0912 0.021 Uiso calc R 1 1 . .
    C C7 0.3750(2) 0.06792(5) 1.1966(2) 0.0261(4) Uani d . 1 1 . .
    C C8 0.45577(18) 0.17495(5) 0.4780(2) 0.0162(3) Uani d . 1 1 . .
    C C9 0.64624(18) 0.15571(5) 0.3471(2) 0.0174(3) Uani d . 1 1 . .
    C C10 0.75991(18) 0.15289(5) 0.2187(2) 0.0194(3) Uani d . 1 1 . .
    C C11 0.88427(19) 0.12628(6) 0.2452(2) 0.0234(4) Uani d . 1 1 . .
    C C12 0.9916(2) 0.12447(7) 0.1219(3) 0.0301(4) Uani d . 1 1 . .
    H H12A 1.0766 0.1066 0.1403 0.036 Uiso calc R 1 1 . .
    C C13 0.9752(2) 0.14846(7) -0.0266(3) 0.0300(4) Uani d . 1 1 . .
    H H13A 1.0485 0.1469 -0.1099 0.036 Uiso calc R 1 1 . .
    C C14 0.8524(2) 0.17481(6) -0.0546(2) 0.0274(4) Uani d . 1 1 . .
    H H14A 0.8409 0.1911 -0.1571 0.033 Uiso calc R 1 1 . .
    C C15 0.7463(2) 0.17722(6) 0.0682(2) 0.0228(4) Uani d . 1 1 . .
    H H15A 0.6631 0.1956 0.0499 0.027 Uiso calc R 1 1 . .
    C C16 0.31623(19) 0.19581(5) 0.5244(2) 0.0178(3) Uani d . 1 1 . .
    C C17 0.3273(2) 0.23590(5) 0.5890(2) 0.0210(3) Uani d . 1 1 . .
    C C18 0.1957(2) 0.25621(6) 0.6290(2) 0.0247(4) Uani d . 1 1 . .
    H H18A 0.2015 0.2836 0.6701 0.030 Uiso calc R 1 1 . .
    C C19 0.0568(2) 0.23642(6) 0.6089(2) 0.0253(4) Uani d . 1 1 . .
    H H19A -0.0323 0.2503 0.6376 0.030 Uiso calc R 1 1 . .
    C C20 0.0455(2) 0.19649(6) 0.5472(2) 0.0240(4) Uani d . 1 1 . .
    H H20A -0.0506 0.1832 0.5341 0.029 Uiso calc R 1 1 . .
    C C21 0.17560(19) 0.17613(5) 0.5049(2) 0.0203(3) Uani d . 1 1 . .
    H H21A 0.1687 0.1488 0.4627 0.024 Uiso calc R 1 1 . .
    C C22 0.2029(3) 0.02297(7) 0.5528(3) 0.0466(6) Uani d . 1 1 . .
    H H22A 0.1744 0.0472 0.4900 0.056 Uiso calc R 1 1 . .
    C C23 0.0407(3) 0.04676(10) 0.7700(3) 0.0563(7) Uani d . 1 1 . .
    H H23A 0.0277 0.0697 0.6882 0.085 Uiso calc R 1 1 . .
    H H23B 0.0829 0.0568 0.8841 0.085 Uiso calc R 1 1 . .
    H H23C -0.0583 0.0339 0.7819 0.085 Uiso calc R 1 1 . .
    C C24 0.1866(6) -0.01805(8) 0.8146(4) 0.0949(15) Uani d . 1 1 . .
    H H24A 0.2634 -0.0343 0.7608 0.142 Uiso calc R 1 1 . .
    H H24B 0.0965 -0.0350 0.8277 0.142 Uiso calc R 1 1 . .
    H H24C 0.2284 -0.0085 0.9295 0.142 Uiso calc R 1 1 . .
loop_
    _atom_site_aniso_label
    _atom_site_aniso_U_11
    _atom_site_aniso_U_22
    _atom_site_aniso_U_33
    _atom_site_aniso_U_12
    _atom_site_aniso_U_13
    _atom_site_aniso_U_23
    O1 0.0325(7) 0.0215(6) 0.0185(6) 0.0024(5) 0.0092(5) -0.0005(5)
    O2 0.173(2) 0.0205(8) 0.0388(9) 0.0265(11) 0.0645(12) 0.0114(7)
    O3 0.0238(6) 0.0473(9) 0.0231(7) 0.0112(6) 0.0075(5) 0.0051(6)
    O4 0.0321(7) 0.0239(7) 0.0376(8) -0.0077(6) 0.0132(6) -0.0149(6)
    O5 0.182(2) 0.0248(8) 0.0402(10) 0.0076(12) 0.0640(13) 0.0047(7)
    N1 0.0168(6) 0.0176(7) 0.0166(7) 0.0009(5) 0.0056(5) 0.0007(5)
    N2 0.0170(6) 0.0253(8) 0.0178(7) 0.0018(6) 0.0064(5) 0.0001(6)
    N3 0.0219(7) 0.0173(7) 0.0167(7) -0.0017(5) 0.0052(5) -0.0009(5)
    N4 0.0819(15) 0.0402(11) 0.0216(9) -0.0273(11) 0.0198(10) -0.0057(8)
    C1 0.0319(9) 0.0205(8) 0.0167(8) 0.0051(7) 0.0089(7) 0.0024(6)
    C2 0.0672(15) 0.0212(9) 0.0263(10) 0.0179(10) 0.0233(10) 0.0075(8)
    C3 0.0477(12) 0.0240(9) 0.0214(9) 0.0136(8) 0.0182(8) 0.0032(7)
    C4 0.0181(7) 0.0200(8) 0.0149(7) 0.0009(6) 0.0033(6) 0.0021(6)
    C5 0.0235(8) 0.0163(8) 0.0168(8) 0.0009(6) 0.0032(6) -0.0006(6)
    C6 0.0198(7) 0.0179(8) 0.0154(7) 0.0006(6) 0.0037(6) -0.0020(6)
    C7 0.0399(10) 0.0202(9) 0.0197(8) 0.0056(8) 0.0113(8) 0.0036(7)
    C8 0.0186(7) 0.0147(7) 0.0158(7) -0.0021(6) 0.0037(6) -0.0018(6)
    C9 0.0153(7) 0.0202(8) 0.0170(8) -0.0013(6) 0.0032(6) -0.0016(6)
    C10 0.0167(7) 0.0250(9) 0.0171(8) -0.0035(6) 0.0052(6) -0.0031(6)
    C11 0.0191(8) 0.0336(10) 0.0179(8) -0.0009(7) 0.0037(6) -0.0016(7)
    C12 0.0201(8) 0.0467(12) 0.0243(9) 0.0035(8) 0.0067(7) -0.0028(8)
    C13 0.0228(9) 0.0455(12) 0.0233(9) -0.0048(8) 0.0109(7) -0.0042(8)
    C14 0.0284(9) 0.0344(10) 0.0205(9) -0.0069(8) 0.0083(7) 0.0000(8)
    C15 0.0219(8) 0.0253(9) 0.0219(9) -0.0031(7) 0.0057(7) -0.0009(7)
    C16 0.0222(8) 0.0171(8) 0.0146(7) 0.0029(6) 0.0052(6) 0.0004(6)
    C17 0.0284(9) 0.0180(8) 0.0177(8) -0.0004(7) 0.0076(7) -0.0005(6)
    C18 0.0355(10) 0.0189(8) 0.0205(8) 0.0063(7) 0.0076(7) -0.0010(7)
    C19 0.0279(9) 0.0282(9) 0.0209(8) 0.0104(8) 0.0074(7) 0.0011(7)
    C20 0.0217(8) 0.0292(10) 0.0216(9) 0.0030(7) 0.0053(7) 0.0008(7)
    C21 0.0241(8) 0.0193(8) 0.0181(8) 0.0009(7) 0.0061(7) 0.0001(6)
    C22 0.0835(18) 0.0346(12) 0.0241(10) -0.0237(12) 0.0197(12) -0.0027(9)
    C23 0.0472(14) 0.093(2) 0.0303(12) -0.0088(14) 0.0127(11) 0.0048(13)
    C24 0.222(5) 0.0290(13) 0.0438(16) -0.011(2) 0.069(2) 0.0036(11)
_geom_special_details
;
 All esds (except the esd in the dihedral angle between two l.s. planes)
 are estimated using the full covariance matrix.  The cell esds are taken
 into account individually in the estimation of esds in distances, angles
 and torsion angles; correlations between esds in cell parameters are only
 used when they are defined by crystal symmetry.  An approximate (isotropic)
 treatment of cell esds is used for estimating esds involving l.s. planes.
;
loop_
    _geom_bond_atom_site_label_1
    _geom_bond_atom_site_label_2
    _geom_bond_site_symmetry_2
    _geom_bond_distance
    _geom_bond_publ_flag
    O1 C7 . 1.211(2) ?
    O2 C7 . 1.317(2) ?
    O2 H1O2 . 0.9032 ?
    O3 C11 . 1.364(2) ?
    O3 H1O3 . 0.91(3) ?
    O4 C17 . 1.361(2) ?
    O4 H1O4 . 1.0018 ?
    O5 C22 . 1.233(3) ?
    N1 C8 . 1.350(2) ?
    N1 N2 . 1.3707(18) ?
    N1 C4 . 1.427(2) ?
    N2 C9 . 1.329(2) ?
    N3 C8 . 1.327(2) ?
    N3 C9 . 1.371(2) ?
    N4 C22 . 1.331(3) ?
    N4 C24 . 1.452(4) ?
    N4 C23 . 1.454(4) ?
    C1 C6 . 1.387(2) ?
    C1 C2 . 1.394(2) ?
    C1 C7 . 1.493(2) ?
    C2 C3 . 1.390(3) ?
    C2 H2A . 0.9500 ?
    C3 C4 . 1.384(2) ?
    C3 H3A . 0.9500 ?
    C4 C5 . 1.389(2) ?
    C5 C6 . 1.384(2) ?
    C5 H5A . 0.9500 ?
    C6 H6A . 0.9500 ?
    C8 C16 . 1.477(2) ?
    C9 C10 . 1.468(2) ?
    C10 C15 . 1.401(2) ?
    C10 C11 . 1.401(2) ?
    C11 C12 . 1.397(2) ?
    C12 C13 . 1.382(3) ?
    C12 H12A . 0.9500 ?
    C13 C14 . 1.386(3) ?
    C13 H13A . 0.9500 ?
    C14 C15 . 1.387(2) ?
    C14 H14A . 0.9500 ?
    C15 H15A . 0.9500 ?
    C16 C21 . 1.393(2) ?
    C16 C17 . 1.401(2) ?
    C17 C18 . 1.394(2) ?
    C18 C19 . 1.382(3) ?
    C18 H18A . 0.9500 ?
    C19 C20 . 1.389(3) ?
    C19 H19A . 0.9500 ?
    C20 C21 . 1.389(2) ?
    C20 H20A . 0.9500 ?
    C21 H21A . 0.9500 ?
    C22 H22A . 0.9500 ?
    C23 H23A . 0.9800 ?
    C23 H23B . 0.9800 ?
    C23 H23C . 0.9800 ?
    C24 H24A . 0.9800 ?
    C24 H24B . 0.9800 ?
    C24 H24C . 0.9800 ?
loop_
    _geom_angle_atom_site_label_1
    _geom_angle_atom_site_label_2
    _geom_angle_atom_site_label_3
    _geom_angle_site_symmetry_1
    _geom_angle_site_symmetry_3
    _geom_angle
    _geom_angle_publ_flag
    C7 O2 H1O2 . . 106.4 ?
    C11 O3 H1O3 . . 107.8(16) ?
    C17 O4 H1O4 . . 111.1 ?
    C8 N1 N2 . . 109.37(13) ?
    C8 N1 C4 . . 129.99(14) ?
    N2 N1 C4 . . 120.61(13) ?
    C9 N2 N1 . . 103.34(13) ?
    C8 N3 C9 . . 103.93(14) ?
    C22 N4 C24 . . 121.9(2) ?
    C22 N4 C23 . . 120.4(2) ?
    C24 N4 C23 . . 117.6(2) ?
    C6 C1 C2 . . 119.39(16) ?
    C6 C1 C7 . . 117.52(15) ?
    C2 C1 C7 . . 123.10(16) ?
    C3 C2 C1 . . 120.62(17) ?
    C3 C2 H2A . . 119.7 ?
    C1 C2 H2A . . 119.7 ?
    C4 C3 C2 . . 118.93(17) ?
    C4 C3 H3A . . 120.5 ?
    C2 C3 H3A . . 120.5 ?
    C3 C4 C5 . . 121.21(16) ?
    C3 C4 N1 . . 119.21(15) ?
    C5 C4 N1 . . 119.58(15) ?
    C6 C5 C4 . . 119.24(16) ?
    C6 C5 H5A . . 120.4 ?
    C4 C5 H5A . . 120.4 ?
    C5 C6 C1 . . 120.61(15) ?
    C5 C6 H6A . . 119.7 ?
    C1 C6 H6A . . 119.7 ?
    O1 C7 O2 . . 122.90(17) ?
    O1 C7 C1 . . 122.74(16) ?
    O2 C7 C1 . . 114.34(16) ?
    N3 C8 N1 . . 109.92(14) ?
    N3 C8 C16 . . 124.90(15) ?
    N1 C8 C16 . . 125.16(14) ?
    N2 C9 N3 . . 113.43(14) ?
    N2 C9 C10 . . 122.24(15) ?
    N3 C9 C10 . . 124.33(15) ?
    C15 C10 C11 . . 118.88(15) ?
    C15 C10 C9 . . 120.31(15) ?
    C11 C10 C9 . . 120.80(16) ?
    O3 C11 C12 . . 117.17(17) ?
    O3 C11 C10 . . 123.14(15) ?
    C12 C11 C10 . . 119.68(17) ?
    C13 C12 C11 . . 120.48(18) ?
    C13 C12 H12A . . 119.8 ?
    C11 C12 H12A . . 119.8 ?
    C12 C13 C14 . . 120.40(17) ?
    C12 C13 H13A . . 119.8 ?
    C14 C13 H13A . . 119.8 ?
    C13 C14 C15 . . 119.53(18) ?
    C13 C14 H14A . . 120.2 ?
    C15 C14 H14A . . 120.2 ?
    C14 C15 C10 . . 121.02(17) ?
    C14 C15 H15A . . 119.5 ?
    C10 C15 H15A . . 119.5 ?
    C21 C16 C17 . . 120.27(15) ?
    C21 C16 C8 . . 120.88(15) ?
    C17 C16 C8 . . 118.85(15) ?
    O4 C17 C18 . . 123.84(16) ?
    O4 C17 C16 . . 116.90(15) ?
    C18 C17 C16 . . 119.26(16) ?
    C19 C18 C17 . . 119.96(17) ?
    C19 C18 H18A . . 120.0 ?
    C17 C18 H18A . . 120.0 ?
    C18 C19 C20 . . 121.00(16) ?
    C18 C19 H19A . . 119.5 ?
    C20 C19 H19A . . 119.5 ?
    C19 C20 C21 . . 119.54(17) ?
    C19 C20 H20A . . 120.2 ?
    C21 C20 H20A . . 120.2 ?
    C20 C21 C16 . . 119.95(16) ?
    C20 C21 H21A . . 120.0 ?
    C16 C21 H21A . . 120.0 ?
    O5 C22 N4 . . 124.8(2) ?
    O5 C22 H22A . . 117.6 ?
    N4 C22 H22A . . 117.6 ?
    N4 C23 H23A . . 109.5 ?
    N4 C23 H23B . . 109.5 ?
    H23A C23 H23B . . 109.5 ?
    N4 C23 H23C . . 109.5 ?
    H23A C23 H23C . . 109.5 ?
    H23B C23 H23C . . 109.5 ?
    N4 C24 H24A . . 109.5 ?
    N4 C24 H24B . . 109.5 ?
    H24A C24 H24B . . 109.5 ?
    N4 C24 H24C . . 109.5 ?
    H24A C24 H24C . . 109.5 ?
    H24B C24 H24C . . 109.5 ?
loop_
    _geom_torsion_atom_site_label_1
    _geom_torsion_atom_site_label_2
    _geom_torsion_atom_site_label_3
    _geom_torsion_atom_site_label_4
    _geom_torsion_site_symmetry_1
    _geom_torsion_site_symmetry_2
    _geom_torsion_site_symmetry_3
    _geom_torsion_site_symmetry_4
    _geom_torsion
    _geom_torsion_publ_flag
    C8 N1 N2 C9 . . . . 0.46(17) ?
    C4 N1 N2 C9 . . . . 178.81(14) ?
    C6 C1 C2 C3 . . . . 0.5(3) ?
    C7 C1 C2 C3 . . . . -179.4(2) ?
    C1 C2 C3 C4 . . . . 0.4(3) ?
    C2 C3 C4 C5 . . . . -0.6(3) ?
    C2 C3 C4 N1 . . . . 179.67(19) ?
    C8 N1 C4 C3 . . . . 144.85(19) ?
    N2 N1 C4 C3 . . . . -33.1(2) ?
    C8 N1 C4 C5 . . . . -34.9(3) ?
    N2 N1 C4 C5 . . . . 147.16(16) ?
    C3 C4 C5 C6 . . . . 0.0(3) ?
    N1 C4 C5 C6 . . . . 179.74(15) ?
    C4 C5 C6 C1 . . . . 0.8(3) ?
    C2 C1 C6 C5 . . . . -1.1(3) ?
    C7 C1 C6 C5 . . . . 178.80(17) ?
    C6 C1 C7 O1 . . . . -6.0(3) ?
    C2 C1 C7 O1 . . . . 173.9(2) ?
    C6 C1 C7 O2 . . . . 172.4(2) ?
    C2 C1 C7 O2 . . . . -7.7(3) ?
    C9 N3 C8 N1 . . . . 0.40(18) ?
    C9 N3 C8 C16 . . . . -178.18(15) ?
    N2 N1 C8 N3 . . . . -0.56(18) ?
    C4 N1 C8 N3 . . . . -178.70(15) ?
    N2 N1 C8 C16 . . . . 178.01(15) ?
    C4 N1 C8 C16 . . . . -0.1(3) ?
    N1 N2 C9 N3 . . . . -0.22(18) ?
    N1 N2 C9 C10 . . . . 179.69(15) ?
    C8 N3 C9 N2 . . . . -0.10(19) ?
    C8 N3 C9 C10 . . . . 179.99(15) ?
    N2 C9 C10 C15 . . . . 175.33(16) ?
    N3 C9 C10 C15 . . . . -4.8(3) ?
    N2 C9 C10 C11 . . . . -5.3(3) ?
    N3 C9 C10 C11 . . . . 174.57(16) ?
    C15 C10 C11 O3 . . . . 178.67(17) ?
    C9 C10 C11 O3 . . . . -0.7(3) ?
    C15 C10 C11 C12 . . . . 0.0(3) ?
    C9 C10 C11 C12 . . . . -179.37(17) ?
    O3 C11 C12 C13 . . . . -179.39(18) ?
    C10 C11 C12 C13 . . . . -0.6(3) ?
    C11 C12 C13 C14 . . . . 0.4(3) ?
    C12 C13 C14 C15 . . . . 0.5(3) ?
    C13 C14 C15 C10 . . . . -1.1(3) ?
    C11 C10 C15 C14 . . . . 0.9(3) ?
    C9 C10 C15 C14 . . . . -179.77(16) ?
    N3 C8 C16 C21 . . . . 106.5(2) ?
    N1 C8 C16 C21 . . . . -71.9(2) ?
    N3 C8 C16 C17 . . . . -73.7(2) ?
    N1 C8 C16 C17 . . . . 107.98(19) ?
    C21 C16 C17 O4 . . . . 177.93(15) ?
    C8 C16 C17 O4 . . . . -1.9(2) ?
    C21 C16 C17 C18 . . . . -1.7(2) ?
    C8 C16 C17 C18 . . . . 178.41(15) ?
    O4 C17 C18 C19 . . . . -178.03(17) ?
    C16 C17 C18 C19 . . . . 1.6(3) ?
    C17 C18 C19 C20 . . . . -0.7(3) ?
    C18 C19 C20 C21 . . . . -0.1(3) ?
    C19 C20 C21 C16 . . . . 0.0(3) ?
    C17 C16 C21 C20 . . . . 0.9(3) ?
    C8 C16 C21 C20 . . . . -179.18(16) ?
    C24 N4 C22 O5 . . . . 3.3(4) ?
    C23 N4 C22 O5 . . . . 179.7(3) ?
loop_
    _geom_hbond_atom_site_label_D
    _geom_hbond_atom_site_label_H
    _geom_hbond_atom_site_label_A
    _geom_hbond_site_symmetry_A
    _geom_hbond_distance_DH
    _geom_hbond_distance_HA
    _geom_hbond_distance_DA
    _geom_hbond_angle_DHA
    _geom_hbond_publ_flag
    O2 H1O2 O5 1_556 0.90 1.68 2.583(3) 173 y
    O3 H1O3 N2 1_555 0.91(3) 1.83(3) 2.645(2) 148(2) y
    O4 H1O4 N3 4_566 1.00 1.79 2.7548(19) 161 y
    C2 H2A O2 3_657 0.95 2.51 3.340(3) 146 y
    C12 H12A O1 1_654 0.95 2.59 3.436(2) 149 y
    C15 H15A O4 4_565 0.95 2.48 3.385(2) 160 y
    C22 H22A O1 1_554 0.95 2.42 3.085(3) 127 y
_iucr_refine_instructions_details
;
TITL hsy54b in P2(1)/c (100K)
CELL 0.71073   8.8172  32.6687   7.6900  90.000  94.901  90.000
ZERR    4.00   0.0008   0.0029   0.0007   0.000   0.002   0.000
LATT  1
SYMM -X, 0.5+Y, 0.5-Z
SFAC C H N O
UNIT 96 88 16 20
TEMP -173.000
SIZE 0.112 0.251 0.319
L.S. 10
BOND $H
FMAP 2 1 60
PLAN 20
OMIT -4 60
ACTA
CONF
WGHT    0.046100    1.584400
FVAR       0.46878
O1    4    0.331102    0.088108    1.314565    11.00000    0.03254    0.02148 =
         0.01854   -0.00047    0.00921    0.00236
O2    4    0.387783    0.027769    1.203635    11.00000    0.17290    0.02047 =
         0.03878    0.01141    0.06445    0.02648
AFIX   3
H1O2  2    0.351333    0.019909    1.304682    11.00000   -1.50000
AFIX   0
O3    4    0.908826    0.102025    0.389172    11.00000    0.02377    0.04733 =
         0.02315    0.00506    0.00751    0.01122
H1O3  2    0.830164    0.105823    0.456247    11.00000   -1.50000
O4    4    0.469088    0.252627    0.609661    11.00000    0.03206    0.02387 =
         0.03764   -0.01488    0.01325   -0.00773
AFIX   3
H1O4  2    0.469308    0.278326    0.680769    11.00000   -1.50000
AFIX   0
O5    4    0.291598   -0.000571    0.487918    11.00000    0.18193    0.02484 =
         0.04022    0.00472    0.06395    0.00760
N1    3    0.526361    0.144078    0.569194    11.00000    0.01677    0.01759 =
         0.01657    0.00067    0.00557    0.00092
N2    3    0.649069    0.131259    0.485527    11.00000    0.01702    0.02531 =
         0.01779    0.00008    0.00639    0.00184
N3    3    0.528410    0.183207    0.337833    11.00000    0.02191    0.01728 =
         0.01674   -0.00086    0.00524   -0.00171
N4    3    0.144062    0.016906    0.704423    11.00000    0.08191    0.04019 =
         0.02163   -0.00572    0.01978   -0.02729
C1    1    0.415248    0.086401    1.029098    11.00000    0.03194    0.02048 =
         0.01668    0.00235    0.00889    0.00514
C2    1    0.479091    0.064022    0.899325    11.00000    0.06719    0.02116 =
         0.02627    0.00751    0.02328    0.01789
AFIX  43
H2A   2    0.497808    0.035581    0.915519    11.00000   -1.20000
AFIX   0
C3    1    0.515611    0.082928    0.746492    11.00000    0.04771    0.02398 =
         0.02144    0.00319    0.01818    0.01358
AFIX  43
H3A   2    0.558589    0.067612    0.657872    11.00000   -1.20000
AFIX   0
C4    1    0.488363    0.124425    0.725471    11.00000    0.01810    0.01996 =
         0.01490    0.00210    0.00331    0.00095
C5    1    0.424278    0.147149    0.853128    11.00000    0.02354    0.01632 =
         0.01676   -0.00056    0.00320    0.00095
AFIX  43
H5A   2    0.406121    0.175619    0.837086    11.00000   -1.20000
AFIX   0
C6    1    0.387162    0.127836    1.004026    11.00000    0.01981    0.01793 =
         0.01539   -0.00204    0.00366    0.00056
AFIX  43
H6A   2    0.342031    0.143114    1.091207    11.00000   -1.20000
AFIX   0
C7    1    0.374998    0.067923    1.196624    11.00000    0.03990    0.02017 =
         0.01966    0.00362    0.01133    0.00562
C8    1    0.455774    0.174953    0.477966    11.00000    0.01860    0.01474 =
         0.01579   -0.00180    0.00373   -0.00213
C9    1    0.646239    0.155707    0.347096    11.00000    0.01529    0.02016 =
         0.01699   -0.00157    0.00321   -0.00134
C10   1    0.759908    0.152890    0.218746    11.00000    0.01670    0.02496 =
         0.01715   -0.00306    0.00517   -0.00354
C11   1    0.884274    0.126277    0.245208    11.00000    0.01910    0.03357 =
         0.01786   -0.00157    0.00373   -0.00087
C12   1    0.991623    0.124473    0.121939    11.00000    0.02006    0.04667 =
         0.02434   -0.00282    0.00670    0.00351
AFIX  43
H12A  2    1.076563    0.106631    0.140293    11.00000   -1.20000
AFIX   0
C13   1    0.975159    0.148460   -0.026564    11.00000    0.02276    0.04547 =
         0.02332   -0.00421    0.01094   -0.00478
AFIX  43
H13A  2    1.048481    0.146867   -0.109932    11.00000   -1.20000
AFIX   0
C14   1    0.852369    0.174813   -0.054562    11.00000    0.02838    0.03435 =
         0.02050    0.00002    0.00832   -0.00693
AFIX  43
H14A  2    0.840931    0.191121   -0.157129    11.00000   -1.20000
AFIX   0
C15   1    0.746291    0.177215    0.068202    11.00000    0.02190    0.02533 =
         0.02195   -0.00089    0.00573   -0.00305
AFIX  43
H15A  2    0.663102    0.195641    0.049928    11.00000   -1.20000
AFIX   0
C16   1    0.316232    0.195814    0.524370    11.00000    0.02219    0.01712 =
         0.01464    0.00041    0.00518    0.00288
C17   1    0.327346    0.235904    0.588964    11.00000    0.02836    0.01804 =
         0.01766   -0.00052    0.00757   -0.00037
C18   1    0.195718    0.256207    0.629001    11.00000    0.03555    0.01890 =
         0.02053   -0.00101    0.00761    0.00634
AFIX  43
H18A  2    0.201498    0.283633    0.670100    11.00000   -1.20000
AFIX   0
C19   1    0.056825    0.236423    0.608878    11.00000    0.02790    0.02817 =
         0.02087    0.00112    0.00740    0.01038
AFIX  43
H19A  2   -0.032254    0.250348    0.637648    11.00000   -1.20000
AFIX   0
C20   1    0.045473    0.196492    0.547237    11.00000    0.02170    0.02919 =
         0.02156    0.00076    0.00531    0.00301
AFIX  43
H20A  2   -0.050641    0.183194    0.534116    11.00000   -1.20000
AFIX   0
C21   1    0.175602    0.176134    0.504907    11.00000    0.02412    0.01933 =
         0.01812    0.00008    0.00613    0.00094
AFIX  43
H21A  2    0.168746    0.148809    0.462708    11.00000   -1.20000
AFIX   0
C22   1    0.202859    0.022969    0.552781    11.00000    0.08354    0.03464 =
         0.02414   -0.00271    0.01972   -0.02370
AFIX  43
H22A  2    0.174361    0.047203    0.489965    11.00000   -1.20000
AFIX   0
C23   1    0.040669    0.046758    0.769995    11.00000    0.04716    0.09323 =
         0.03028    0.00479    0.01271   -0.00875
AFIX 137
H23A  2    0.027714    0.069742    0.688180    11.00000   -1.50000
H23B  2    0.082885    0.056787    0.884127    11.00000   -1.50000
H23C  2   -0.058266    0.033861    0.781863    11.00000   -1.50000
AFIX   0
C24   1    0.186572   -0.018053    0.814565    11.00000    0.22198    0.02896 =
         0.04380    0.00356    0.06927   -0.01089
AFIX 137
H24A  2    0.263446   -0.034306    0.760771    11.00000   -1.50000
H24B  2    0.096531   -0.034990    0.827728    11.00000   -1.50000
H24C  2    0.228431   -0.008460    0.929539    11.00000   -1.50000
HKLF 4 1 0 0 1 0 -1 0 1 0 0
REM  hsy54b in P2(1)/c (100K)
REM R1 =  0.0579 for   4384 Fo > 4sig(Fo)  and  0.0904 for all   6379 data
REM    303 parameters refined using      0 restraints
END
WGHT      0.0461      1.5843
REM Highest difference peak  0.589,  deepest hole -0.555,  1-sigma level  0.060
Q1    1   0.2447 -0.0003  0.4804  11.00000  0.05    0.59
Q2    1   0.2390 -0.0185  0.8379  11.00000  0.05    0.46
Q3    1   0.3577  0.0030  0.5184  11.00000  0.05    0.44
Q4    1   0.3477  0.0238  1.1837  11.00000  0.05    0.39
Q5    1   0.1286 -0.0184  0.7966  11.00000  0.05    0.37
Q6    1   0.4523  0.0361  1.2198  11.00000  0.05    0.34
Q7    1   0.3817  0.0813  1.0995  11.00000  0.05    0.29
Q8    1   0.7109  0.1569  0.2850  11.00000  0.05    0.27
Q9    1   0.9220  0.1190  0.1625  11.00000  0.05    0.24
Q10   1   0.2713  0.1222  1.2783  11.00000  0.05    0.23
Q11   1   0.3100 -0.0397  0.7802  11.00000  0.05    0.21
Q12   1   0.2101 -0.0438  0.7415  11.00000  0.05    0.21
Q13   1   0.8151  0.1776  0.0153  11.00000  0.05    0.21
Q14   1   0.4356  0.1392  0.9418  11.00000  0.05    0.20
Q15   1   0.4574  0.0786  0.8173  11.00000  0.05    0.20
Q16   1   0.2660  0.2396  0.6442  11.00000  0.05    0.20
Q17   1   0.7336  0.1590  0.1495  11.00000  0.05    0.20
Q18   1   0.4417  0.1413  0.7667  11.00000  0.05    0.19
Q19   1   0.4596  0.0813  0.9676  11.00000  0.05    0.19
Q20   1   0.5180  0.1429  0.6555  11.00000  0.05    0.19
;
