# Supplementary material for: 4-[3,5-Bis(2-hy­droxy­phen­yl)-1H-1,2,4-triazol-1-yl]benzoic acid dimethyl­formamide monosolvate
Source: Acta Crystallogr Sect E Struct Rep Online. 2012 Feb 24;68(Pt 3):o792–3. doi: 10.1107/S1600536812005806 (PMC3297861; doi:10.1107/S1600536812005806)
Supplement: Supplementary file 2 [file e-68-0o792-Isup2.hkl]

# 
# h,k,l, Fc-squared, Fo-squared, sigma(Fo-squared) and status flag 
# 
data_I
_shelx_title ' hsy54b in P2(1)/c (100K)' 
_shelx_refln_list_code          4 
_shelx_F_calc_maximum      219.15 
_exptl_crystal_F_000       936.00 
_reflns_d_resolution_high  0.7107 
 
loop_ 
 _symmetry_equiv_pos_as_xyz 
 'x, y, z' 
 '-x, y+1/2, -z+1/2' 
 '-x, -y, -z' 
 'x, -y-1/2, z-1/2' 
 
_cell_length_a     8.8172 
_cell_length_b    32.6687 
_cell_length_c     7.6900 
_cell_angle_alpha  90.000 
_cell_angle_beta   94.901 
_cell_angle_gamma  90.000 
 
_shelx_F_squared_multiplier     1.000 
 
loop_ 
 _refln_index_h 
 _refln_index_k 
 _refln_index_l 
 _refln_F_squared_calc 
 _refln_F_squared_meas 
 _refln_F_squared_sigma 
 _refln_observed_status 
   1   0   0    11519.02    11081.87    251.56 o 
   2   0   0    10663.22     9796.88    138.67 o 
   3   0   0      360.34      353.82     27.21 o 
   4   0   0      142.65      151.55      7.31 o 
   5   0   0      350.31      350.13     11.87 o 
   6   0   0     2276.56     2221.83     85.40 o 
   7   0   0      887.32      976.45     24.19 o 
   8   0   0       31.87       66.77      8.87 o 
   9   0   0       43.64       97.14     14.26 o 
  10   0   0      156.94      259.61     22.09 o 
  11   0   0        0.36       -1.54      9.08 o 
  12   0   0       21.22       28.55     13.61 o 
   1   1   0     1901.78     1723.00     18.53 o 
   2   1   0     4149.52     3892.90     37.54 o 
   3   1   0     1468.15     1363.99     16.78 o 
   4   1   0      331.73      305.43      7.49 o 
   5   1   0       42.08       49.37      4.05 o 
   6   1   0      157.18      152.53      7.44 o 
   7   1   0     1307.96     1255.75     21.56 o 
   8   1   0      127.77      124.34      7.76 o 
   9   1   0      947.28      970.04     28.03 o 
  10   1   0        0.04        7.18      6.87 o 
  11   1   0        0.03      -12.88      6.44 o 
  12   1   0       87.04       68.97     11.48 o 
   1   2   0       52.91       30.88      1.63 o 
   2   2   0     1266.20     1124.33     18.41 o 
   3   2   0      150.88      161.92      5.06 o 
   4   2   0     1666.10     1713.18     21.42 o 
   5   2   0       99.47      141.04      7.42 o 
   6   2   0      188.97      185.34      8.09 o 
   7   2   0       21.07       26.76      6.79 o 
   8   2   0      235.63      262.16     10.68 o 
   9   2   0        4.72       -4.44      5.46 o 
  10   2   0      194.22      127.05     11.72 o 
  11   2   0        0.02       -6.80      6.77 o 
  12   2   0        6.35       10.95      8.52 o 
   1   3   0      551.13      487.47      5.82 o 
   2   3   0     7281.56     6944.10     59.33 o 
   3   3   0        3.76       11.04      2.95 o 
   4   3   0      492.49      586.91     11.43 o 
   5   3   0      480.29      470.37     16.25 o 
   6   3   0      161.19      186.68     10.25 o 
   7   3   0      386.40      362.63     10.42 o 
   8   3   0      550.59      508.51     19.04 o 
   9   3   0        5.41        1.93      5.61 o 
  10   3   0        1.10       -4.09      6.07 o 
  11   3   0        8.11        1.86      7.56 o 
  12   3   0       24.12        4.69      8.33 o 
   0   4   0     5030.98     4603.12     77.80 o 
   1   4   0     2944.07     2645.37     23.44 o 
   2   4   0     8913.68     8271.28     70.12 o 
   3   4   0      656.24      639.26      9.54 o 
   4   4   0      384.51      348.17      8.22 o 
   5   4   0       16.88       19.83      3.22 o 
   6   4   0        0.14       -3.81      2.51 o 
   7   4   0        7.27        4.09      3.46 o 
   8   4   0     1207.03     1101.84     21.52 o 
   9   4   0      123.99      105.01     10.26 o 
  10   4   0       17.79       67.24      9.69 o 
  11   4   0       49.18       60.33     10.10 o 
  12   4   0       94.81       62.62     11.04 o 
   1   5   0    24847.20    22600.55    203.14 o 
   2   5   0      141.52      145.25      4.11 o 
   3   5   0     1394.11     1276.55     16.73 o 
   4   5   0      615.89      631.94     10.52 o 
   5   5   0       44.88       63.75      4.44 o 
   6   5   0      124.64      132.44      7.84 o 
   7   5   0      516.40      533.22     12.53 o 
   8   5   0      578.96      578.53     15.37 o 
   9   5   0     1116.57     1081.90     25.57 o 
  10   5   0        8.95       10.23      6.99 o 
  11   5   0        1.76        0.38      7.12 o 
  12   5   0        0.98       -2.08      8.38 o 
   0   6   0     9129.98     8691.69    125.93 o 
   1   6   0      615.89      612.20      8.21 o 
   2   6   0     6143.63     5842.95     50.97 o 
   3   6   0      585.11      560.04     10.78 o 
   4   6   0      198.40      211.93      9.19 o 
   5   6   0      684.42      745.25     12.73 o 
   6   6   0        6.14        9.18      3.72 o 
   7   6   0      503.32      486.20     11.99 o 
   8   6   0      162.46      212.48     10.86 o 
   9   6   0        0.09        9.55      6.24 o 
  10   6   0      448.82      570.88     19.86 o 
  11   6   0       19.78       13.54      8.74 o 
  12   6   0        3.39      -14.45      8.30 o 
   1   7   0      338.84      357.12      6.03 o 
   2   7   0     2306.37     2087.87     22.93 o 
   3   7   0     1794.50     1784.73     19.61 o 
   4   7   0      248.32      280.04      7.82 o 
   5   7   0      138.40      138.51      6.28 o 
   6   7   0       36.61       34.58      4.12 o 
   7   7   0       21.50       13.08      3.97 o 
   8   7   0       49.66       32.03      6.34 o 
   9   7   0      213.86      233.64     20.61 o 
  10   7   0       29.95       34.69      7.96 o 
  11   7   0       11.30       -4.32      7.19 o 
  12   7   0      165.24      266.80     25.93 o 
   0   8   0     5892.48     5867.43     87.25 o 
   1   8   0      530.80      482.82      7.41 o 
   2   8   0       74.32       62.53      3.29 o 
   3   8   0      127.04      176.74      6.84 o 
   4   8   0      138.86      119.88      5.39 o 
   5   8   0        1.12        2.82      2.52 o 
   6   8   0       25.36       18.71      3.64 o 
   7   8   0      170.07      167.72      8.32 o 
   8   8   0      179.63      251.91     11.95 o 
   9   8   0      133.17      158.67     12.58 o 
  10   8   0      230.42      182.84     13.41 o 
  11   8   0       13.65       12.32      7.98 o 
  12   8   0        7.27        1.72      8.10 o 
   1   9   0        0.48        5.35      1.75 o 
   2   9   0     1049.21      965.20     17.03 o 
   3   9   0      381.39      404.75      7.70 o 
   4   9   0     2936.49     3218.79     33.04 o 
   5   9   0      387.79      387.37     12.22 o 
   6   9   0      219.90      247.40      8.54 o 
   7   9   0       48.85       35.85      4.84 o 
   8   9   0        0.10        5.22      5.16 o 
   9   9   0       77.53       74.92      9.21 o 
  10   9   0      290.02      317.28     21.05 o 
  11   9   0        9.90        4.08      7.98 o 
  12   9   0       68.20       40.02     10.33 o 
   0  10   0     2348.45     2115.66     35.25 o 
   1  10   0     1621.78     1538.72     19.60 o 
   2  10   0     3619.46     3375.25     35.09 o 
   3  10   0      205.68      250.19      6.23 o 
   4  10   0      750.47      839.40     13.03 o 
   5  10   0      968.98      974.97     15.36 o 
   6  10   0       63.23       71.02      5.58 o 
   7  10   0      114.35       98.27      6.83 o 
   8  10   0      119.12       69.94      7.20 o 
   9  10   0        4.33        1.14      8.33 o 
  10  10   0      132.64      108.26     11.14 o 
  11  10   0       16.61       30.68      9.24 o 
  12  10   0       14.87        7.90     11.27 o 
   1  11   0        1.63       17.91      2.17 o 
   2  11   0      123.08      136.27      5.07 o 
   3  11   0      942.97      935.93     14.30 o 
   4  11   0      159.20      190.18      6.56 o 
   5  11   0       28.12       35.13      4.03 o 
   6  11   0      159.50      203.50     10.61 o 
   7  11   0       21.32        7.30      3.67 o 
   8  11   0      104.10       85.91      7.82 o 
   9  11   0      258.85      251.48     14.68 o 
  10  11   0       26.56       20.14      7.55 o 
  11  11   0        1.35      -13.57      6.78 o 
  12  11   0       62.69       18.42     11.67 o 
   0  12   0     7629.81     7671.66    114.81 o 
   1  12   0     3161.21     3144.02     39.71 o 
   2  12   0     1540.85     1515.73     21.79 o 
   3  12   0     1780.52     1910.21     23.61 o 
   4  12   0      247.68      285.42      7.52 o 
   5  12   0       76.87       77.73      5.22 o 
   6  12   0        6.15       10.40      3.38 o 
   7  12   0        1.67        4.62      5.00 o 
   8  12   0      230.50      183.46     10.58 o 
   9  12   0        7.94        6.05      6.29 o 
  10  12   0      202.94      232.58     14.96 o 
  11  12   0       17.98       15.42      8.36 o 
   1  13   0     1049.75     1064.98     13.93 o 
   2  13   0      694.88      682.03     16.76 o 
   3  13   0       27.44       40.57      3.81 o 
   4  13   0      323.06      359.38      8.45 o 
   5  13   0      331.74      369.20      9.45 o 
   6  13   0        6.00        5.98      3.42 o 
   7  13   0      828.41      893.68     27.87 o 
   8  13   0      181.17      205.97     11.12 o 
   9  13   0        3.44       -4.42      8.59 o 
  10  13   0       39.36       24.92      9.89 o 
  11  13   0        0.00        0.52      7.52 o 
   0  14   0      960.45      956.60     20.03 o 
   1  14   0     1845.94     1786.19     20.86 o 
   2  14   0       40.17       52.33      4.66 o 
   3  14   0     2780.01     2946.66     33.53 o 
   4  14   0        0.01        1.05      3.56 o 
   5  14   0      111.68      121.34      6.54 o 
   6  14   0       16.22       17.42      4.21 o 
   7  14   0        5.49       29.58      7.70 o 
   8  14   0      276.46      309.12     13.38 o 
   9  14   0        7.26       -0.89      6.15 o 
  10  14   0       12.07        0.23      7.07 o 
  11  14   0       90.58      106.94     12.40 o 
   1  15   0      123.23      102.29      5.70 o 
   2  15   0       33.17       32.44      3.20 o 
   3  15   0       49.82       84.68      6.58 o 
   4  15   0       71.92       65.71      5.27 o 
   5  15   0      746.72      789.70     15.67 o 
   6  15   0       70.66       52.53      5.32 o 
   7  15   0      693.36      584.86     19.15 o 
   8  15   0      203.70      203.08     13.45 o 
   9  15   0      209.60      267.99     15.45 o 
  10  15   0      197.04      201.50     20.46 o 
  11  15   0      116.80      143.52     14.47 o 
   0  16   0     3152.69     3380.32     77.53 o 
   1  16   0      414.75      425.53      8.18 o 
   2  16   0      726.89      752.48     15.50 o 
   3  16   0      356.16      450.39     12.01 o 
   4  16   0      655.08      677.48     13.54 o 
   5  16   0      207.45      220.11      9.67 o 
   6  16   0      661.47      603.74     13.93 o 
   7  16   0       12.68       32.76      5.81 o 
   8  16   0       93.68      163.77     10.21 o 
   9  16   0      132.87      144.74     12.15 o 
  10  16   0       36.01       26.31      8.30 o 
  11  16   0       20.09       16.28     11.72 o 
   1  17   0     1603.30     1879.63     23.24 o 
   2  17   0       29.74       51.23      3.93 o 
   3  17   0      206.42      232.82      9.02 o 
   4  17   0        1.44        6.53      3.32 o 
   5  17   0        1.46       -4.30      3.32 o 
   6  17   0       97.12      113.48      7.97 o 
   7  17   0       15.62       18.72      6.96 o 
   8  17   0        2.07       -3.51      4.44 o 
   9  17   0       30.28       35.20      8.15 o 
  10  17   0       23.55       33.38      9.64 o 
  11  17   0        2.72       -5.30      7.91 o 
   0  18   0     7344.01     7744.60    119.19 o 
   1  18   0     2612.39     2773.15     31.05 o 
   2  18   0      803.22      871.94     13.84 o 
   3  18   0        7.28        2.50      2.76 o 
   4  18   0        0.00       -2.58      3.06 o 
   5  18   0        3.88       12.47      4.22 o 
   6  18   0      297.36      314.44     13.76 o 
   7  18   0       72.06       48.56      7.48 o 
   8  18   0       54.32       71.36      7.56 o 
   9  18   0       12.16       21.91      7.55 o 
  10  18   0       29.37       19.26     12.53 o 
  11  18   0       91.11       94.78     13.78 o 
   1  19   0      335.23      361.25      8.01 o 
   2  19   0       25.43       13.33      3.67 o 
   3  19   0        4.66       10.17      3.08 o 
   4  19   0      265.09      280.25      9.25 o 
   5  19   0        0.15        9.88      4.34 o 
   6  19   0        2.73       -2.90      4.91 o 
   7  19   0        2.26        2.11      5.36 o 
   8  19   0      150.77      162.51     17.60 o 
   9  19   0      211.35      207.07     16.11 o 
  10  19   0      320.15      334.47     20.90 o 
  11  19   0      105.91      105.38     14.15 o 
   0  20   0      377.83      455.98     18.04 o 
   1  20   0      400.66      453.12      9.17 o 
   2  20   0        1.31        0.62      2.40 o 
   3  20   0      774.70      856.78     15.04 o 
   4  20   0      400.95      409.29     11.59 o 
   5  20   0      150.56      186.35     10.99 o 
   6  20   0      190.35      224.24     17.27 o 
   7  20   0       28.35       24.49      7.05 o 
   8  20   0      501.58      495.07     19.99 o 
   9  20   0       75.33       68.06     10.57 o 
  10  20   0       12.10       13.95      8.60 o 
  11  20   0       26.19       54.63     37.22 o 
   1  21   0       22.74       27.11      3.12 o 
   2  21   0      294.31      357.75      8.81 o 
   3  21   0        8.81       12.84      3.50 o 
   4  21   0       40.88       65.36      5.77 o 
   5  21   0       18.86       17.17      5.26 o 
   6  21   0      367.42      289.14     15.91 o 
   7  21   0       70.78       66.55      9.57 o 
   8  21   0       12.51        6.22      6.90 o 
   9  21   0      113.89       90.33     15.13 o 
  10  21   0        1.27       -2.95      8.05 o 
   0  22   0      127.10      149.35     12.93 o 
   1  22   0      147.27      144.63     10.56 o 
   2  22   0        0.45        4.91      2.80 o 
   3  22   0      114.03      108.03      6.38 o 
   4  22   0        6.42        9.56      4.36 o 
   5  22   0      141.53      153.26     14.27 o 
   6  22   0        7.12        0.31      5.65 o 
   7  22   0      134.87      109.06     11.14 o 
   8  22   0       36.02       22.84      8.02 o 
   9  22   0        4.95      -11.22      6.48 o 
  10  22   0       16.95        7.71      8.70 o 
   1  23   0      101.97       98.75      5.23 o 
   2  23   0       50.46       56.54      5.63 o 
   3  23   0      115.14      132.37      8.39 o 
   4  23   0      296.45      317.63     12.07 o 
   5  23   0      241.96      237.13     16.51 o 
   6  23   0       67.45       88.72      9.86 o 
   7  23   0       19.21        6.66      6.70 o 
   8  23   0      167.10      167.74     17.43 o 
   9  23   0       53.53       66.33     11.15 o 
  10  23   0      277.10      265.99     19.22 o 
   0  24   0       25.38       30.76      4.31 o 
   1  24   0      227.49      205.35      8.71 o 
   2  24   0        1.85        8.63      3.67 o 
   3  24   0       42.45       43.10      6.53 o 
   4  24   0        1.06       -1.67      4.89 o 
   5  24   0        2.62       -2.66      4.98 o 
   6  24   0      115.46      100.36     10.39 o 
   7  24   0        3.85        7.56      6.94 o 
   8  24   0       88.48       68.84     11.04 o 
   9  24   0        4.49       19.09      8.61 o 
  10  24   0       43.25       38.94     10.69 o 
   1  25   0        0.33        4.10      2.96 o 
   2  25   0        0.50       -0.12      3.73 o 
   3  25   0        3.75       10.66      4.36 o 
   4  25   0      328.28      306.10     19.60 o 
   5  25   0      241.06      239.85     20.37 o 
   6  25   0        7.82       -1.32      9.03 o 
   7  25   0      140.80      170.31     13.94 o 
   8  25   0       74.45       62.05     10.43 o 
   9  25   0       27.80        7.49      8.16 o 
  10  25   0      115.08      155.99     16.00 o 
   0  26   0      339.96      319.20     23.20 o 
   1  26   0        3.35        4.40      4.63 o 
   2  26   0        2.51       -0.86      3.29 o 
   3  26   0     1725.90     1740.97     29.16 o 
   4  26   0      167.76      188.09     12.33 o 
   5  26   0       19.19       34.90      7.14 o 
   6  26   0       16.68       17.58      7.12 o 
   7  26   0       18.97       18.66      7.53 o 
   8  26   0       10.91        5.19      7.58 o 
   9  26   0        3.50       -4.36      8.08 o 
  10  26   0        0.53       -5.44     17.15 o 
   1  27   0        0.58       -2.56      4.41 o 
   2  27   0       53.72       60.25      9.35 o 
   3  27   0        0.91        9.60      4.93 o 
   4  27   0     1068.95     1055.12     25.94 o 
   5  27   0        5.03        3.35      5.42 o 
   6  27   0        7.86       -0.78      6.17 o 
   7  27   0        3.13        3.52      6.66 o 
   8  27   0       65.75       70.98     11.42 o 
   9  27   0       36.86       25.09     12.36 o 
  10  27   0       60.79       38.60     21.61 o 
   0  28   0       27.61       22.52     10.59 o 
   1  28   0      287.56      327.40     14.17 o 
   2  28   0      141.47      132.96     12.68 o 
   3  28   0     1388.55     1384.69     37.16 o 
   4  28   0      411.25      388.12     15.54 o 
   5  28   0        1.96        3.25      5.68 o 
   6  28   0       98.69       97.75     11.12 o 
   7  28   0       42.06       46.63      9.54 o 
   8  28   0        3.59       -6.49     10.86 o 
   9  28   0       38.36       52.45     26.78 o 
   1  29   0      268.95      238.29     13.87 o 
   2  29   0      204.52      163.67     14.42 o 
   3  29   0        1.22       13.55      7.46 o 
   4  29   0      190.78      218.83     17.57 o 
   5  29   0      140.47      110.78     10.99 o 
   6  29   0       15.05        4.97      6.09 o 
   7  29   0      106.47      159.69     17.30 o 
   8  29   0        1.98       -0.80      8.77 o 
   9  29   0       97.57      122.87     19.80 o 
   1  30   0       92.18       76.59     10.66 o 
   2  30   0       84.13       58.36     20.20 o 
   3  30   0     1168.36     1118.13     49.79 o 
   4  30   0      529.52      514.38     35.26 o 
   5  30   0       62.71       65.67     11.54 o 
   6  30   0        3.64        1.89      9.56 o 
   7  30   0       64.52       74.90     13.22 o 
   8  30   0        6.48        2.18      9.47 o 
   9  30   0        6.25       -0.15     10.00 o 
   1  31   0        6.01        6.27      8.36 o 
   2  31   0       29.59       15.16      7.06 o 
   3  31   0       30.21       44.75      9.75 o 
   4  31   0      161.31      143.83     20.84 o 
   5  31   0       39.89       13.10     11.28 o 
   6  31   0       44.30       23.55     11.83 o 
   7  31   0       29.88       11.68     12.12 o 
   8  31   0        0.32       -7.05     11.77 o 
   0  32   0      285.35      219.71     23.15 o 
   1  32   0      599.98      484.69     29.46 o 
   2  32   0       38.08       24.55     11.34 o 
   3  32   0       76.05       99.60     17.25 o 
   4  32   0        0.19        7.93     10.08 o 
   5  32   0        0.16        1.69      9.80 o 
   6  32   0        8.54        0.87     10.81 o 
   7  32   0       66.25       50.90     16.51 o 
   8  32   0      270.52      286.33     31.79 o 
   1  33   0      271.05      266.05     25.86 o 
   2  33   0        6.61        4.27      8.89 o 
   3  33   0       81.85       70.38     15.47 o 
   4  33   0      117.17       90.82     17.85 o 
   5  33   0       69.41       66.90     16.79 o 
   6  33   0       12.17       11.78     11.74 o 
   7  33   0        5.79       12.97     12.37 o 
   8  33   0       19.27       20.18     14.31 o 
   0  34   0     1040.85      830.42     39.51 o 
   1  34   0      314.27      222.14     24.34 o 
   2  34   0       11.43        6.06      8.64 o 
   3  34   0        3.26       -2.92      8.86 o 
   4  34   0      106.12      110.32     19.00 o 
   5  34   0        8.80       18.42     12.39 o 
   6  34   0        0.89        8.56     11.48 o 
   7  34   0       97.89      100.28     20.56 o 
   8  34   0       97.37      105.43     21.46 o 
   1  35   0        0.45        3.41      8.95 o 
   2  35   0      154.55      137.58     20.36 o 
   3  35   0      159.57      132.65     20.38 o 
   4  35   0        6.81       -0.52     10.15 o 
   5  35   0       46.99       16.16     12.59 o 
   6  35   0        5.00       15.97     12.57 o 
   7  35   0       24.15        7.63     13.03 o 
   0  36   0      285.16      209.61     23.90 o 
   1  36   0       61.49       58.07     14.50 o 
   2  36   0        0.06       15.71     10.49 o 
   3  36   0       14.64       32.39     13.91 o 
   4  36   0        8.77        1.33     10.00 o 
   5  36   0       14.57       11.18     10.86 o 
   6  36   0        0.63       -1.32     11.40 o 
   7  36   0       27.91       34.79     15.85 o 
   1  37   0      226.59      182.25     22.71 o 
   2  37   0       97.43       73.53     16.76 o 
   3  37   0       31.85       20.00     12.32 o 
   4  37   0        3.53       12.88     11.34 o 
   5  37   0        3.78        8.47     11.56 o 
   6  37   0       26.35       32.34     15.21 o 
   7  37   0       16.24       36.01     15.84 o 
   0  38   0        6.83      -16.10      8.05 o 
   1  38   0       11.13        3.60      7.21 o 
   2  38   0      143.88      114.48     19.93 o 
   3  38   0      217.12      212.99     25.53 o 
   4  38   0       74.92       49.14     15.89 o 
   5  38   0        0.00      -14.53     10.19 o 
   6  38   0       19.59       24.38     15.04 o 
   1  39   0        7.00        4.19      6.71 o 
   2  39   0       73.26       74.39     16.79 o 
   3  39   0       40.13       52.09     14.90 o 
   4  39   0       73.60       56.99     16.59 o 
   5  39   0        2.85        7.99     13.77 o 
   6  39   0       10.08       17.07     13.84 o 
   0  40   0      626.08      615.03     37.13 o 
   1  40   0        4.38       -4.65      6.93 o 
   2  40   0        0.19        3.25      9.47 o 
   3  40   0       73.31       59.67     16.76 o 
   4  40   0       15.77       -0.33     11.16 o 
   5  40   0       20.90       11.38     13.84 o 
   1  41   0      135.89      134.96     17.95 o 
   2  41   0        6.30        0.37     10.69 o 
   3  41   0       37.80       22.50     14.30 o 
   4  41   0      357.20      367.88     35.26 o 
   5  41   0       36.93       46.80     16.50 o 
   0  42   0      106.05      119.56     21.42 o 
   1  42   0       54.68       58.77     16.71 o 
   2  42   0        1.55        9.11     12.31 o 
   3  42   0       58.81       92.47     19.76 o 
   4  42   0        0.57       -7.49     11.75 o 
   1  43   0       47.13       69.00     14.79 o 
   2  43   0       43.97       20.53     13.29 o 
   3  43   0        2.87       -5.16     10.84 o 
   4  43   0       21.72       19.90     14.53 o 
   0  44   0       31.19       27.80     13.74 o 
   1  44   0       35.41       26.94     12.59 o 
   2  44   0       97.96      110.13     14.97 o 
   3  44   0        3.49       -0.53     12.50 o 
   1  45   0       19.94       23.64     10.49 o 
   2  45   0       71.19       84.81     14.10 o 
 -12   1   1        1.45       -6.84      7.20 o 
 -11   1   1       64.36      103.44     14.07 o 
 -10   1   1        7.24        0.35      6.02 o 
  -9   1   1      153.30      142.31     10.85 o 
  -8   1   1      254.72      210.89     13.50 o 
  -7   1   1      697.88      784.55     14.84 o 
  -6   1   1      161.47      174.27      8.44 o 
  -5   1   1      254.88      321.63      7.74 o 
  -4   1   1       78.76       87.43      3.88 o 
  -3   1   1        2.49        4.73      1.43 o 
  -2   1   1     3310.45     3102.18     27.77 o 
  -1   1   1     2041.15     1853.19     28.62 o 
   0   1   1     1210.98     1223.39     21.20 o 
   1   1   1     1474.85     1399.44     13.17 o 
   2   1   1    22611.85    21255.32    189.51 o 
   3   1   1      278.04      195.29     10.59 o 
   4   1   1        8.88        1.75      2.51 o 
   5   1   1     3146.68     3103.69     36.88 o 
   6   1   1      567.08      600.04     15.02 o 
   7   1   1      218.10      228.84      9.26 o 
   8   1   1      141.83      149.22      8.53 o 
   9   1   1        3.09       -1.94      4.02 o 
  10   1   1       92.65      114.69     11.67 o 
  11   1   1       35.74       25.84      9.23 o 
  12   1   1       21.01        0.35      8.58 o 
 -12   2   1        3.63       -7.74      8.04 o 
 -11   2   1       67.05       74.71     15.60 o 
 -10   2   1       86.70       71.96     10.10 o 
  -9   2   1      716.35      699.97     19.70 o 
  -8   2   1     1216.42     1181.13     24.79 o 
  -7   2   1      293.09      362.36     18.38 o 
  -6   2   1      151.90      158.39      6.95 o 
  -5   2   1       41.27       67.17      4.35 o 
  -4   2   1      884.96      875.70     11.16 o 
  -3   2   1      312.78      323.58      5.39 o 
  -2   2   1      149.77      163.96      3.88 o 
  -1   2   1     1316.14     1279.36     16.76 o 
   0   2   1     3829.42     3718.59     57.16 o 
   1   2   1      524.94      477.45      5.88 o 
   2   2   1    24578.64    22708.85    202.26 o 
   3   2   1    15396.69    14907.47    136.04 o 
   4   2   1     2658.79     2582.91     29.74 o 
   5   2   1        7.12        6.77      2.36 o 
   6   2   1       57.89       84.58      8.30 o 
   7   2   1      851.95      894.36     18.20 o 
   8   2   1       76.02       79.48      6.85 o 
   9   2   1      240.32      247.87     11.47 o 
  10   2   1      253.80      244.55     21.55 o 
  11   2   1      181.00      204.54     15.49 o 
  12   2   1        0.85       -2.36      8.47 o 
 -12   3   1       13.65       -4.32      7.80 o 
 -11   3   1       25.00        8.93      7.16 o 
 -10   3   1       45.51       26.47      7.13 o 
  -9   3   1       93.49      100.45      9.44 o 
  -8   3   1     1088.22     1196.36     25.08 o 
  -7   3   1     1861.22     1723.15     33.30 o 
  -6   3   1      762.84      786.27     13.68 o 
  -5   3   1      349.54      328.45      8.01 o 
  -4   3   1        9.45       11.28      2.21 o 
  -3   3   1       49.54       61.32      2.82 o 
  -2   3   1      458.74      455.77      6.20 o 
  -1   3   1     1015.70      952.79     11.00 o 
   0   3   1      669.76      619.80      9.90 o 
   1   3   1    10194.91     9272.58     71.09 o 
   2   3   1    16730.05    15701.27    130.21 o 
   3   3   1     1530.98     1483.21     18.53 o 
   4   3   1      269.82      328.53      7.66 o 
   5   3   1     2412.73     2647.64     31.81 o 
   6   3   1      497.64      531.52     12.45 o 
   7   3   1      200.58      249.92      9.75 o 
   8   3   1       51.93       49.22      5.56 o 
   9   3   1       19.33       16.90      6.02 o 
  10   3   1      106.88       70.21     10.15 o 
  11   3   1       80.07       83.88     11.65 o 
  12   3   1       51.17       66.95     11.72 o 
 -12   4   1        8.93       -2.34      7.15 o 
 -11   4   1        6.03        7.43      7.06 o 
 -10   4   1        4.16       -8.15      6.64 o 
  -9   4   1        0.15        2.24      5.45 o 
  -8   4   1      775.53      818.98     20.56 o 
  -7   4   1        0.13       -2.68      3.59 o 
  -6   4   1        7.77        6.01      3.35 o 
  -5   4   1        7.86       10.07      2.76 o 
  -4   4   1     5151.39     5398.63     48.74 o 
  -3   4   1      753.97      718.62      9.47 o 
  -2   4   1     2995.81     2730.75     24.63 o 
  -1   4   1     3961.49     3691.04     31.45 o 
   0   4   1       42.96       33.32      1.32 o 
   1   4   1     6087.28     5814.27     49.44 o 
   2   4   1       94.44      248.03     16.33 o 
   3   4   1     5471.33     5174.48     51.23 o 
   4   4   1     2128.58     2069.63     23.43 o 
   5   4   1      551.35      557.02     11.02 o 
   6   4   1       33.65       34.70      4.45 o 
   7   4   1      187.49      208.62      9.21 o 
   8   4   1       17.08       14.57      4.43 o 
   9   4   1        0.76        1.74      4.43 o 
  10   4   1       80.89       61.30      9.86 o 
  11   4   1       54.83       75.69     11.06 o 
  12   4   1        0.09      -15.42      8.51 o 
 -12   5   1      141.88      115.66     12.38 o 
 -11   5   1      120.11      124.16     11.88 o 
 -10   5   1        9.23       -3.10      5.87 o 
  -9   5   1        3.23        3.79      6.95 o 
  -8   5   1      280.24      222.84     12.21 o 
  -7   5   1      796.77      723.89     30.98 o 
  -6   5   1      132.83      118.45      6.66 o 
  -5   5   1      192.36      192.12      6.95 o 
  -4   5   1      505.59      525.07     11.42 o 
  -3   5   1       67.84       85.67      3.60 o 
  -2   5   1        3.36        3.62      1.39 o 
  -1   5   1      306.86      291.13      5.40 o 
   0   5   1     7909.46     7489.01     76.97 o 
   1   5   1     4787.07     4808.16     38.85 o 
   2   5   1     3271.31     3310.29     47.02 o 
   3   5   1     1254.50     1300.04     19.20 o 
   4   5   1      328.99      355.53      8.02 o 
   5   5   1      459.89      445.17      9.90 o 
   6   5   1       20.57       18.39      3.70 o 
   7   5   1       56.82       63.66      6.29 o 
   8   5   1      172.47      155.65      8.69 o 
   9   5   1      117.88      124.07      8.61 o 
  10   5   1       18.58        8.09      7.12 o 
  11   5   1        0.56       -4.23      7.32 o 
  12   5   1        0.58       -8.44      8.49 o 
 -12   6   1       13.48       22.45      8.47 o 
 -11   6   1       41.46       61.56      9.62 o 
 -10   6   1        1.04        5.35      6.37 o 
  -9   6   1      181.00      136.46     11.70 o 
  -8   6   1       60.71       43.45      6.93 o 
  -7   6   1        3.24        0.86      3.73 o 
  -6   6   1       75.89       98.84      7.20 o 
  -5   6   1       44.17       53.77      4.94 o 
  -4   6   1      997.58     1012.62     12.56 o 
  -3   6   1       17.91       30.62      2.35 o 
  -2   6   1      174.07      160.37      4.05 o 
  -1   6   1      506.55      459.57      6.56 o 
   0   6   1      902.65      874.61     10.26 o 
   1   6   1    48025.04    44866.02    343.59 o 
   2   6   1      469.94      594.61      8.95 o 
   3   6   1     3388.79     3378.66     35.79 o 
   4   6   1        0.60       -0.55      1.95 o 
   5   6   1      463.48      506.02     10.56 o 
   6   6   1       16.59       10.17      3.71 o 
   7   6   1       72.20       64.40      5.88 o 
   8   6   1       36.83       29.46      5.49 o 
   9   6   1       69.94       46.72      6.12 o 
  10   6   1       54.88       28.88      8.33 o 
  11   6   1       48.05       41.78     11.04 o 
  12   6   1       13.67        4.45      9.48 o 
 -12   7   1        6.53        4.73      9.84 o 
 -11   7   1       57.27       69.29     10.01 o 
 -10   7   1        0.83       -3.08      5.61 o 
  -9   7   1       25.75       28.24      6.75 o 
  -8   7   1        1.30       -4.77      4.55 o 
  -7   7   1      627.82      655.32     15.13 o 
  -6   7   1       73.23       84.14      5.81 o 
  -5   7   1     1019.49     1012.84     15.85 o 
  -4   7   1      544.83      555.82      8.74 o 
  -3   7   1     2362.60     2358.21     21.95 o 
  -2   7   1     1268.50     1201.68     13.22 o 
  -1   7   1       58.85       60.25      3.03 o 
   0   7   1      141.04      104.13      6.46 o 
   1   7   1    25194.27    23934.62    182.33 o 
   2   7   1       39.74       58.94      3.24 o 
   3   7   1     2567.07     2392.11     27.20 o 
   4   7   1      413.34      425.31     10.69 o 
   5   7   1       31.50       45.10      4.26 o 
   6   7   1       41.08       34.01      4.37 o 
   7   7   1        6.88        0.07      4.92 o 
   8   7   1      173.87      197.48      9.79 o 
   9   7   1       26.34       38.98      7.93 o 
  10   7   1      102.82      133.52     12.43 o 
  11   7   1      167.60      175.76     14.84 o 
  12   7   1       17.59       25.56      9.98 o 
 -12   8   1       25.69       26.89     11.21 o 
 -11   8   1        4.12       -2.38      6.67 o 
 -10   8   1       73.13      140.17     11.62 o 
  -9   8   1       45.73       32.82      7.18 o 
  -8   8   1      584.31      584.11     18.75 o 
  -7   8   1      627.55      664.93     15.25 o 
  -6   8   1        5.71        6.57      3.10 o 
  -5   8   1      321.16      301.02      7.21 o 
  -4   8   1      442.20      530.98     10.93 o 
  -3   8   1        2.93       10.49      1.89 o 
  -2   8   1     3484.11     3312.58     30.60 o 
  -1   8   1      206.51      252.98      4.71 o 
   0   8   1        9.12        1.15      1.73 o 
   1   8   1     4057.93     4010.41     33.52 o 
   2   8   1     9487.45     8970.12     84.89 o 
   3   8   1      133.29      129.22      8.27 o 
   4   8   1     3317.02     3548.34     43.83 o 
   5   8   1       53.75       63.94      7.33 o 
   6   8   1        2.02        5.10      3.37 o 
   7   8   1        6.57       12.04      3.87 o 
   8   8   1        2.66        0.70      3.92 o 
   9   8   1        2.64        4.40      5.15 o 
  10   8   1       56.61       83.58     10.80 o 
  11   8   1        4.41        7.67      9.19 o 
  12   8   1       24.13       20.84      9.74 o 
 -12   9   1       31.31       43.46     12.29 o 
 -11   9   1       15.32       -3.24      6.93 o 
 -10   9   1       49.62       79.32      9.65 o 
  -9   9   1       29.94       15.92      6.01 o 
  -8   9   1       38.65       33.84      7.51 o 
  -7   9   1       94.47       95.56      7.17 o 
  -6   9   1      287.79      297.35      8.76 o 
  -5   9   1     2306.35     2435.85     25.26 o 
  -4   9   1        8.65        7.75      2.68 o 
  -3   9   1     3276.42     3520.01     31.01 o 
  -2   9   1      128.48      117.92      4.31 o 
  -1   9   1     1009.97      922.45     13.28 o 
   0   9   1     3196.10     3007.68     31.73 o 
   1   9   1      683.14      665.74     10.50 o 
   2   9   1     4294.60     4142.47     42.35 o 
   3   9   1       49.10       45.16      3.33 o 
   4   9   1      134.98      146.38     10.53 o 
   5   9   1       41.95       49.62      4.53 o 
   6   9   1        6.92        4.50      3.40 o 
   7   9   1        0.91        4.82      3.40 o 
   8   9   1        1.61        5.76      4.05 o 
   9   9   1       13.01       11.36      5.74 o 
  10   9   1        9.59       19.72      6.73 o 
  11   9   1      276.04      282.35     18.06 o 
 -12  10   1       14.25        6.11     15.31 o 
 -11  10   1       82.95       63.22      9.85 o 
 -10  10   1      333.64      307.73     16.13 o 
  -9  10   1        8.71        4.86      5.48 o 
  -8  10   1       22.15       30.33      6.40 o 
  -7  10   1      142.76      156.67      8.75 o 
  -6  10   1        3.13       -1.08      3.02 o 
  -5  10   1      763.40      788.78     13.23 o 
  -4  10   1       13.01       14.98      2.43 o 
  -3  10   1      161.87      144.76      4.57 o 
  -2  10   1      680.44      690.59      9.27 o 
  -1  10   1      115.43      124.34      4.93 o 
   0  10   1       23.31       33.67      2.22 o 
   1  10   1     4911.20     4817.85     43.38 o 
   2  10   1       57.61       67.74      4.02 o 
   3  10   1       92.94      105.50      5.40 o 
   4  10   1      220.05      269.39      8.01 o 
   5  10   1        1.13        4.48      3.93 o 
   6  10   1       86.77       81.18      6.90 o 
   7  10   1      184.96      166.33      8.70 o 
   8  10   1        2.05        3.49      3.93 o 
   9  10   1      204.88      256.39     13.07 o 
  10  10   1        0.50       13.85      6.66 o 
  11  10   1        2.28      -14.47      7.38 o 
 -12  11   1       33.08       -3.89     13.58 o 
 -11  11   1      129.83      153.91     12.85 o 
 -10  11   1        1.87        0.12      6.25 o 
  -9  11   1        3.61        9.60      5.96 o 
  -8  11   1      129.60      101.42      9.05 o 
  -7  11   1        0.04       -1.89      5.36 o 
  -6  11   1        3.79       12.77      3.93 o 
  -5  11   1      123.67      135.28      6.27 o 
  -4  11   1      168.16      181.70      6.25 o 
  -3  11   1       21.17       16.82      2.19 o 
  -2  11   1     1323.96     1363.67     15.15 o 
  -1  11   1       86.33      106.15      4.16 o 
   0  11   1     3054.77     3005.01     30.57 o 
   1  11   1     1123.15     1161.10     12.69 o 
   2  11   1       78.09       80.73      5.60 o 
   3  11   1      270.80      305.34      8.11 o 
   4  11   1     1561.16     1584.01     22.32 o 
   5  11   1        6.17        1.82      2.52 o 
   6  11   1       33.56       41.38      4.80 o 
   7  11   1      129.87      123.14      9.78 o 
   8  11   1       54.40       30.77      5.55 o 
   9  11   1       19.95       26.80      6.64 o 
  10  11   1      512.35      476.95     25.51 o 
  11  11   1        2.69      -11.26     10.47 o 
 -11  12   1        3.82        6.82      7.27 o 
 -10  12   1        3.79        2.55      6.31 o 
  -9  12   1      100.51      134.79     10.99 o 
  -8  12   1      260.29      257.06     13.38 o 
  -7  12   1      243.78      206.00     10.08 o 
  -6  12   1      110.57      117.07      7.32 o 
  -5  12   1      625.97      676.84     12.34 o 
  -4  12   1      494.64      563.62     11.49 o 
  -3  12   1       22.00       34.55      3.03 o 
  -2  12   1      830.90      946.07     11.81 o 
  -1  12   1      784.05      761.62     11.13 o 
   0  12   1     2567.18     2547.17     26.71 o 
   1  12   1     6961.47     7025.77     62.01 o 
   2  12   1     5714.39     5554.93     71.49 o 
   3  12   1       74.37       55.10      6.56 o 
   4  12   1     2251.23     2326.93     29.25 o 
   5  12   1      155.67      193.29      8.01 o 
   6  12   1        1.97       -1.95      2.97 o 
   7  12   1      181.26      183.20      9.17 o 
   8  12   1       50.04       45.26      5.82 o 
   9  12   1       56.52       37.92      7.01 o 
  10  12   1       85.75       64.49      8.51 o 
  11  12   1        3.98       -2.71      8.27 o 
 -11  13   1      148.56      167.21     13.82 o 
 -10  13   1       13.32        0.14      6.13 o 
  -9  13   1       28.64       22.63      6.55 o 
  -8  13   1      325.80      318.57     14.26 o 
  -7  13   1      285.26      299.49     11.32 o 
  -6  13   1      395.46      401.02     11.42 o 
  -5  13   1      302.43      325.17      8.76 o 
  -4  13   1       79.98       87.95      4.79 o 
  -3  13   1       40.91       38.91      3.18 o 
  -2  13   1     1460.33     1474.13     16.49 o 
  -1  13   1      144.13      124.05      4.68 o 
   0  13   1      101.42      131.97      5.18 o 
   1  13   1       80.94       60.34      3.26 o 
   2  13   1      321.87      340.51      7.91 o 
   3  13   1     1197.82     1291.14     22.95 o 
   4  13   1        3.16        2.14      2.92 o 
   5  13   1        8.69        7.73      3.68 o 
   6  13   1       23.81       13.42      4.36 o 
   7  13   1       81.02       68.21      6.24 o 
   8  13   1       14.64       14.25      5.45 o 
   9  13   1       20.28       18.44      6.12 o 
  10  13   1       90.70      150.33     11.53 o 
  11  13   1      383.50      433.79     26.07 o 
 -11  14   1       17.29       21.46      8.30 o 
 -10  14   1      112.24      145.64     12.13 o 
  -9  14   1       96.23      124.67     15.16 o 
  -8  14   1       93.68       82.15      8.46 o 
  -7  14   1      239.22      270.75     11.21 o 
  -6  14   1      107.90      102.48      7.08 o 
  -5  14   1      137.51      140.68      6.62 o 
  -4  14   1       28.64       25.45      3.62 o 
  -3  14   1      172.24      173.79      5.94 o 
  -2  14   1      487.03      448.53      9.62 o 
  -1  14   1       41.92       55.92      3.60 o 
   0  14   1      932.60      946.91     20.55 o 
   1  14   1     2861.10     2822.48     28.29 o 
   2  14   1      342.91      383.03      8.74 o 
   3  14   1      470.40      522.92     10.94 o 
   4  14   1       56.65       67.26      5.90 o 
   5  14   1      186.89      185.64      8.03 o 
   6  14   1       31.86       36.62      4.76 o 
   7  14   1      309.81      294.59     11.48 o 
   8  14   1        7.69        5.99      5.11 o 
   9  14   1      124.43      120.54      9.96 o 
  10  14   1        1.30        3.75      6.27 o 
  11  14   1        0.23       -1.55     10.79 o 
 -11  15   1        9.26        8.66      8.28 o 
 -10  15   1       10.06       12.16      8.17 o 
  -9  15   1        0.09       -1.84      5.62 o 
  -8  15   1        5.66        4.87      6.06 o 
  -7  15   1      155.08      184.13     10.94 o 
  -6  15   1       65.01       82.95      6.52 o 
  -5  15   1      105.83      104.69      5.96 o 
  -4  15   1       13.26       33.71      4.48 o 
  -3  15   1      262.57      312.85      7.20 o 
  -2  15   1     1143.50     1264.88     15.03 o 
  -1  15   1      276.07      285.17      7.78 o 
   0  15   1        0.43        9.00      2.59 o 
   1  15   1      141.92      124.91      5.45 o 
   2  15   1      344.41      360.71     13.43 o 
   3  15   1       12.97        1.67      2.69 o 
   4  15   1      795.38      812.77     15.46 o 
   5  15   1       50.77       54.75      5.81 o 
   6  15   1      201.94      212.24     10.60 o 
   7  15   1       26.84       73.61      6.63 o 
   8  15   1        0.70        3.79      4.88 o 
   9  15   1        0.06        2.21      5.60 o 
  10  15   1      176.60      216.31     16.56 o 
  11  15   1      173.39      152.72     17.29 o 
 -11  16   1        7.95        2.96      8.02 o 
 -10  16   1        6.91        3.61      7.01 o 
  -9  16   1       76.72       75.73     12.76 o 
  -8  16   1        7.77        3.86      5.44 o 
  -7  16   1       19.63       29.15      6.03 o 
  -6  16   1      183.47      193.66      9.44 o 
  -5  16   1      160.97      166.77     10.46 o 
  -4  16   1       16.08       10.25      5.07 o 
  -3  16   1      885.36      879.48     12.74 o 
  -2  16   1       43.65       47.56      3.05 o 
  -1  16   1       36.59       29.52      3.06 o 
   0  16   1       47.26       53.58      3.36 o 
   1  16   1      800.04      868.39     12.47 o 
   2  16   1     3019.61     3075.60     38.62 o 
   3  16   1     3035.45     3262.00     37.48 o 
   4  16   1     1464.87     1593.40     23.34 o 
   5  16   1       21.63       18.34      4.38 o 
   6  16   1       32.20       40.28      5.98 o 
   7  16   1        3.96        9.78      4.17 o 
   8  16   1        0.49       -4.38      4.46 o 
   9  16   1       75.39       56.95      7.88 o 
  10  16   1      115.08      168.95     14.02 o 
  11  16   1      147.53      147.98     21.89 o 
 -11  17   1       54.79       50.60     10.78 o 
 -10  17   1       24.60       31.22     12.23 o 
  -9  17   1       71.29       91.13     10.95 o 
  -8  17   1      673.60      629.55     18.54 o 
  -7  17   1      725.09      697.01     16.42 o 
  -6  17   1      453.95      489.28     19.93 o 
  -5  17   1      188.62      183.95     10.65 o 
  -4  17   1      167.60      152.90      7.08 o 
  -3  17   1     1316.74     1387.23     17.40 o 
  -2  17   1      210.45      177.86      5.00 o 
  -1  17   1        1.41        1.87      2.51 o 
   0  17   1      108.21      124.24      6.11 o 
   1  17   1      242.61      254.35      6.10 o 
   2  17   1     1000.84     1038.34     17.94 o 
   3  17   1       19.05       23.41      3.70 o 
   4  17   1      283.46      274.59     13.19 o 
   5  17   1        6.33        6.42      3.96 o 
   6  17   1       11.81        6.56      5.86 o 
   7  17   1      102.69      142.18      9.50 o 
   8  17   1       69.07       27.41      6.12 o 
   9  17   1       28.89       19.33      6.46 o 
  10  17   1       12.00       -5.86      6.83 o 
  11  17   1       54.52       38.45     12.20 o 
 -11  18   1        9.06        0.11      8.13 o 
 -10  18   1       22.52       22.07      8.56 o 
  -9  18   1        1.14       -6.82      6.00 o 
  -8  18   1        0.00       11.44      6.57 o 
  -7  18   1      348.10      311.28     13.65 o 
  -6  18   1      458.55      452.18     16.76 o 
  -5  18   1      588.45      568.36     14.63 o 
  -4  18   1        2.83        0.72      3.11 o 
  -3  18   1        2.56       -0.72      2.70 o 
  -2  18   1     2102.38     2287.38     29.71 o 
  -1  18   1      566.90      654.43     12.71 o 
   0  18   1       29.85       46.45      5.61 o 
   1  18   1      514.53      579.37      9.53 o 
   2  18   1       98.21      105.40      6.37 o 
   3  18   1        7.49       -1.12      2.85 o 
   4  18   1      102.94       86.11      6.43 o 
   5  18   1       91.25       98.27      7.27 o 
   6  18   1       49.82       29.89      5.47 o 
   7  18   1      104.91      100.01      8.30 o 
   8  18   1        0.13        1.60      6.32 o 
   9  18   1       50.05       53.89     11.23 o 
  10  18   1       19.60       -5.82     11.20 o 
  11  18   1      266.64      285.28     26.41 o 
 -11  19   1        9.03       10.17     10.26 o 
 -10  19   1       94.50       68.81     10.92 o 
  -9  19   1       56.17       45.71     12.55 o 
  -8  19   1      122.41      100.72     15.46 o 
  -7  19   1       15.31        9.79      5.99 o 
  -6  19   1       31.58       27.01      6.80 o 
  -5  19   1       31.99       30.29      5.28 o 
  -4  19   1      101.21       99.06      6.13 o 
  -3  19   1       71.48       80.92      5.06 o 
  -2  19   1     1394.60     1365.46     19.46 o 
  -1  19   1      173.10      170.08      8.10 o 
   0  19   1       19.20       17.98      2.29 o 
   1  19   1      219.17      217.74      7.27 o 
   2  19   1      190.51      255.46     13.77 o 
   3  19   1       13.88        7.25      3.31 o 
   4  19   1       49.46       57.80      5.56 o 
   5  19   1      108.98      139.23     10.11 o 
   6  19   1      882.26      863.33     18.65 o 
   7  19   1      135.98      115.89     11.33 o 
   8  19   1      223.08      224.44     17.31 o 
   9  19   1        6.78        3.57      7.89 o 
  10  19   1       74.12       35.67     12.92 o 
  11  19   1       90.51       88.85     17.53 o 
 -11  20   1       29.58       18.82     12.06 o 
 -10  20   1       36.83       49.53     10.17 o 
  -9  20   1        6.90        0.16      6.56 o 
  -8  20   1        0.00       -1.88      5.76 o 
  -7  20   1      238.92      223.18     14.35 o 
  -6  20   1      110.40      129.37     10.66 o 
  -5  20   1       85.09       86.63     13.96 o 
  -4  20   1     1128.92     1163.44     34.94 o 
  -3  20   1      418.19      439.96     16.60 o 
  -2  20   1        7.49       16.79      4.30 o 
  -1  20   1       78.59       71.65      5.31 o 
   0  20   1        3.70        5.40      3.13 o 
   1  20   1      202.67      153.70      5.86 o 
   2  20   1      140.60      130.76     13.13 o 
   3  20   1       21.67       26.78      4.18 o 
   4  20   1     1088.70     1107.08     19.22 o 
   5  20   1        9.28       10.88      4.45 o 
   6  20   1        9.07       32.34      5.53 o 
   7  20   1        0.15       -5.11      5.38 o 
   8  20   1       12.98       34.13      9.14 o 
   9  20   1       69.73       43.55     15.33 o 
  10  20   1        0.08        1.17     10.51 o 
 -11  21   1      129.85      168.41     21.53 o 
 -10  21   1        0.00        5.71      7.62 o 
  -9  21   1       55.31       20.15     13.63 o 
  -8  21   1      101.32      121.02     11.89 o 
  -7  21   1      187.27      177.07     13.14 o 
  -6  21   1      418.43      402.47     18.68 o 
  -5  21   1      395.11      441.73     16.59 o 
  -4  21   1       94.64       78.29     11.82 o 
  -3  21   1     1743.14     1672.50     29.53 o 
  -2  21   1      346.58      378.39     10.87 o 
  -1  21   1       42.46       38.12      4.43 o 
   0  21   1     1636.10     1684.39     29.37 o 
   1  21   1       50.36       56.02      4.10 o 
   2  21   1      343.02      370.31     15.46 o 
   3  21   1       27.77       21.64      4.00 o 
   4  21   1      105.53      120.68      7.49 o 
   5  21   1      941.12      842.76     17.69 o 
   6  21   1        1.23        1.19      4.57 o 
   7  21   1       12.58       32.35      8.82 o 
   8  21   1        7.09      -13.05      7.68 o 
   9  21   1        1.66        4.70     21.88 o 
  10  21   1        1.63      -17.76      8.88 o 
 -10  22   1      195.12      254.01     23.24 o 
  -9  22   1      115.77       90.31     12.99 o 
  -8  22   1      426.28      471.82     35.34 o 
  -7  22   1      443.64      474.36     18.32 o 
  -6  22   1      818.18      812.96     22.97 o 
  -5  22   1      405.29      463.65     24.07 o 
  -4  22   1     2273.02     2181.84     38.69 o 
  -3  22   1      565.83      566.79     16.33 o 
  -2  22   1      639.07      654.51     24.62 o 
  -1  22   1       18.74       26.11      3.97 o 
   0  22   1      215.47      258.34     14.93 o 
   1  22   1       60.15      106.21      7.64 o 
   2  22   1      182.93      175.80      7.56 o 
   3  22   1      405.58      446.16     11.30 o 
   4  22   1      365.95      351.63     11.01 o 
   5  22   1       13.46        7.26      4.31 o 
   6  22   1      418.86      410.77     15.23 o 
   7  22   1      189.04      185.30     18.12 o 
   8  22   1       23.48       10.92      9.09 o 
   9  22   1        3.24       13.96     10.17 o 
  10  22   1       63.05       95.14     16.53 o 
 -10  23   1       91.78      142.60     17.10 o 
  -9  23   1       83.51       84.80     12.53 o 
  -8  23   1       10.66       26.31      7.72 o 
  -7  23   1       83.27       66.67      9.34 o 
  -6  23   1      241.37      263.51     15.33 o 
  -5  23   1        0.39       -4.52      4.65 o 
  -4  23   1        6.36        8.52      5.04 o 
  -3  23   1       93.15       84.07      7.94 o 
  -2  23   1        0.72       -0.73      2.84 o 
  -1  23   1     1911.59     1937.17     28.83 o 
   0  23   1        2.22        4.91      2.95 o 
   1  23   1        4.72        3.84      2.10 o 
   2  23   1        0.01        5.75      2.95 o 
   3  23   1      230.35      265.48      9.57 o 
   4  23   1      294.31      312.90     10.74 o 
   5  23   1        0.97        1.62      4.06 o 
   6  23   1       93.24       48.40     10.84 o 
   7  23   1       18.43      -12.35     10.43 o 
   8  23   1       35.00        8.88      9.27 o 
   9  23   1       22.59       45.02     13.16 o 
  10  23   1        7.08       -1.14     10.68 o 
 -10  24   1       28.65       23.72     11.67 o 
  -9  24   1       35.64       25.13      8.64 o 
  -8  24   1       45.79       27.65      8.20 o 
  -7  24   1       13.45       16.06      6.96 o 
  -6  24   1       27.16       43.05      7.70 o 
  -5  24   1      525.36      500.79     19.49 o 
  -4  24   1      523.32      587.37     18.03 o 
  -3  24   1       90.07      100.01      8.77 o 
  -2  24   1      326.23      289.68     16.21 o 
  -1  24   1       50.67       72.96     10.55 o 
   0  24   1       23.32       44.73      4.77 o 
   1  24   1        0.98       -0.95      2.38 o 
   2  24   1        1.86        2.57      2.88 o 
   3  24   1      158.80      154.18      7.97 o 
   4  24   1     1342.10     1327.26     25.17 o 
   5  24   1      217.03      203.48     12.60 o 
   6  24   1       95.10       92.25     13.22 o 
   7  24   1       23.60       17.31      9.50 o 
   8  24   1       51.26       34.24     11.99 o 
   9  24   1        7.07      -11.07     16.54 o 
  10  24   1       99.33       87.25     21.83 o 
 -10  25   1       36.34       67.33     11.52 o 
  -9  25   1        5.50        7.77      7.62 o 
  -8  25   1        0.73        0.75      7.28 o 
  -7  25   1        0.03       -3.10      6.48 o 
  -6  25   1      139.62      138.27     16.46 o 
  -5  25   1      344.19      361.46     15.09 o 
  -4  25   1      325.10      338.81     14.52 o 
  -3  25   1     1291.98     1351.79     28.22 o 
  -2  25   1      861.74      852.25     20.62 o 
  -1  25   1        0.97        0.51      3.42 o 
   0  25   1       11.05        4.64      2.99 o 
   1  25   1       99.84      111.82      6.30 o 
   2  25   1       70.61       95.28     15.17 o 
   3  25   1      949.93      971.80     20.25 o 
   4  25   1      371.29      365.70     14.84 o 
   5  25   1       27.50        8.12      5.66 o 
   6  25   1       56.89       45.01     10.93 o 
   7  25   1        0.08       -6.17     14.92 o 
   8  25   1        4.09      -12.12      9.27 o 
   9  25   1       79.65       61.76     14.68 o 
  10  25   1       81.30      114.40     18.65 o 
 -10  26   1        6.07       36.03     13.75 o 
  -9  26   1      187.61      168.62     15.03 o 
  -8  26   1      248.50      224.66     16.37 o 
  -7  26   1      610.37      648.08     22.03 o 
  -6  26   1      105.40      107.09     10.55 o 
  -5  26   1      195.65      174.70     12.45 o 
  -4  26   1      186.01      211.64     12.87 o 
  -3  26   1      194.83      192.28     15.87 o 
  -2  26   1      186.13      202.58     10.84 o 
  -1  26   1       78.46       68.54      7.18 o 
   0  26   1      111.86      103.52      6.74 o 
   1  26   1      173.14      161.77     20.94 o 
   2  26   1       92.22       92.33      9.16 o 
   3  26   1       54.13       87.83     11.26 o 
   4  26   1      649.06      594.36     18.84 o 
   5  26   1        0.00        3.53      5.70 o 
   6  26   1      152.64      151.68     16.11 o 
   7  26   1        0.24       -3.23      7.91 o 
   8  26   1       50.46       68.65     17.41 o 
   9  26   1      140.80      136.25     18.73 o 
  10  26   1        2.89       -4.62     14.99 o 
 -10  27   1       65.25       25.46     22.41 o 
  -9  27   1       45.68       31.15      9.52 o 
  -8  27   1        0.01        3.45      6.95 o 
  -7  27   1       61.61       39.19      8.59 o 
  -6  27   1        1.19        1.91      5.85 o 
  -5  27   1       80.52       64.75     17.72 o 
  -4  27   1        0.08        2.05      4.78 o 
  -3  27   1      552.54      529.59     16.88 o 
  -2  27   1      184.76      175.75     11.04 o 
  -1  27   1      202.19      192.29     12.83 o 
   0  27   1       18.31       30.20      8.36 o 
   1  27   1      150.62      120.86     12.16 o 
   2  27   1      479.38      465.65     20.13 o 
   3  27   1       99.98       92.72     11.45 o 
   4  27   1      128.68      123.20     13.13 o 
   5  27   1       23.33       18.13      8.48 o 
   6  27   1       12.84       11.07      8.63 o 
   7  27   1        0.23      -14.33      7.17 o 
   8  27   1       64.04       77.09     20.78 o 
   9  27   1        3.68       -0.18     10.66 o 
  -9  28   1       24.24       10.89      8.14 o 
  -8  28   1        0.60       -9.95      7.93 o 
  -7  28   1       35.73       34.45      8.26 o 
  -6  28   1       68.62       82.41      9.97 o 
  -5  28   1       93.25      105.55     10.38 o 
  -4  28   1      168.64      186.21     12.50 o 
  -3  28   1       14.58       11.10      5.47 o 
  -2  28   1      136.99      139.77     10.12 o 
  -1  28   1       13.75       20.35      6.44 o 
   0  28   1       87.96       60.69      9.16 o 
   1  28   1       15.53       10.44      6.39 o 
   2  28   1       12.81       16.96      6.95 o 
   3  28   1       11.09        0.23      6.00 o 
   4  28   1        0.07       -8.63      8.89 o 
   5  28   1        5.00       12.03     11.17 o 
   6  28   1       27.53       21.93      9.56 o 
   7  28   1        0.55       -9.31      8.14 o 
   8  28   1       13.42       15.10     11.05 o 
   9  28   1        0.14       -4.22     11.74 o 
  -9  29   1      101.14      118.11     14.74 o 
  -8  29   1       37.82        7.49      7.51 o 
  -7  29   1       51.82       50.61      9.32 o 
  -6  29   1      126.41      129.10     11.89 o 
  -5  29   1        8.89        9.98      6.05 o 
  -4  29   1      222.86      226.93     24.54 o 
  -3  29   1        4.08       10.15      5.06 o 
  -2  29   1       13.61       26.88      6.97 o 
  -1  29   1      228.66      188.72     14.46 o 
   0  29   1       94.09       69.12      9.78 o 
   1  29   1      285.08      243.50     17.23 o 
   2  29   1      124.61      134.94     13.21 o 
   3  29   1       53.36       53.61      9.80 o 
   4  29   1      311.22      350.17     26.92 o 
   5  29   1        4.54       10.47     10.75 o 
   6  29   1       13.98       21.53     13.21 o 
   7  29   1        4.29       -1.81     11.63 o 
   8  29   1       57.84       45.90     17.69 o 
   9  29   1      120.44      172.54     27.09 o 
  -9  30   1        0.22        3.76      8.34 o 
  -8  30   1        3.92        0.17      7.53 o 
  -7  30   1       83.54       57.72      9.97 o 
  -6  30   1        1.63       -5.65      5.65 o 
  -5  30   1       84.18       69.15      9.47 o 
  -4  30   1       55.09       57.58      8.12 o 
  -3  30   1       78.66       79.67     14.81 o 
  -2  30   1       10.13        5.86      7.18 o 
  -1  30   1       55.99       55.12      8.84 o 
   0  30   1      264.60      255.23     25.67 o 
   1  30   1       44.42       37.78      8.74 o 
   2  30   1      100.47       73.57     11.83 o 
   3  30   1      544.81      543.09     23.65 o 
   4  30   1      360.35      358.33     27.36 o 
   5  30   1       37.61       45.24     15.23 o 
   6  30   1       12.24       20.98     14.08 o 
   7  30   1       18.01       -6.49     12.16 o 
   8  30   1       53.68       43.60     17.64 o 
   9  30   1      126.66      122.91     25.22 o 
  -9  31   1       62.50       42.63     14.29 o 
  -8  31   1      117.41       79.90     11.76 o 
  -7  31   1      121.01      126.35     12.75 o 
  -6  31   1      106.00       76.05     16.21 o 
  -5  31   1        0.00        2.47      6.87 o 
  -4  31   1        0.11        1.29      6.96 o 
  -3  31   1      286.98      288.79     19.91 o 
  -2  31   1      152.46      171.21     14.71 o 
  -1  31   1       37.70       39.21     11.42 o 
   0  31   1       93.20       70.52     10.28 o 
   1  31   1      265.32      267.93     18.59 o 
   2  31   1      519.85      516.97     28.22 o 
   3  31   1      328.72      318.80     29.62 o 
   4  31   1       19.26        7.10     10.25 o 
   5  31   1        0.02      -12.05      9.23 o 
   6  31   1        9.53       -1.19     10.55 o 
   7  31   1        9.40       24.49     14.32 o 
   8  31   1       43.68       53.39     18.93 o 
  -8  32   1       17.49       19.90     10.30 o 
  -7  32   1       83.15       99.04     14.14 o 
  -6  32   1      176.73      207.93     18.45 o 
  -5  32   1       66.71       88.90     12.54 o 
  -4  32   1      187.36      179.93     16.25 o 
  -3  32   1        7.29        5.41      6.38 o 
  -2  32   1        9.12       12.19      7.25 o 
  -1  32   1       58.74       42.44     10.27 o 
   0  32   1       35.64       24.37      7.55 o 
   1  32   1      181.00      251.07     18.47 o 
   2  32   1      468.22      424.69     23.39 o 
   3  32   1       87.04       64.24     14.94 o 
   4  32   1       10.47        2.49     10.80 o 
   5  32   1      141.67      104.77     20.81 o 
   6  32   1        5.11      -14.44     10.09 o 
   7  32   1       11.55       23.48     14.80 o 
   8  32   1        0.84       29.64     15.79 o 
  -8  33   1        6.88        1.13      9.10 o 
  -7  33   1       54.03       52.26     11.78 o 
  -6  33   1        3.32        1.60      7.72 o 
  -5  33   1       11.29       14.72      7.62 o 
  -4  33   1       35.98       40.93      9.99 o 
  -3  33   1       30.11       25.78      8.31 o 
  -2  33   1      108.39      134.19     13.68 o 
  -1  33   1       80.62       59.28     12.30 o 
   0  33   1      262.31      215.90     13.60 o 
   1  33   1       31.51       20.95      9.23 o 
   2  33   1       27.00       28.01     11.17 o 
   3  33   1        7.01       10.65     10.70 o 
   4  33   1        0.90       -6.60      9.40 o 
   5  33   1      225.65      192.70     25.80 o 
   6  33   1       82.57       64.68     18.71 o 
   7  33   1        5.65       -5.44     12.52 o 
   8  33   1       37.03       25.28     16.61 o 
  -8  34   1      139.49      124.23     25.67 o 
  -7  34   1       81.24       74.82     13.58 o 
  -6  34   1        2.91        1.62      8.01 o 
  -5  34   1       27.55       22.54      9.19 o 
  -4  34   1        6.10       14.13      7.97 o 
  -3  34   1       44.30       36.39      9.01 o 
  -2  34   1       23.19        9.89      6.79 o 
  -1  34   1      276.83      231.27     17.74 o 
   0  34   1      496.37      531.88     18.79 o 
   1  34   1      242.00      264.57     27.84 o 
   2  34   1       15.74        3.73      9.96 o 
   3  34   1        7.08       -7.31      8.45 o 
   4  34   1       19.27        7.34     11.89 o 
   5  34   1        1.10       -7.76     10.93 o 
   6  34   1        9.69       -2.18     12.50 o 
   7  34   1       13.92       -3.41     11.21 o 
   8  34   1        3.00       11.63     15.19 o 
  -8  35   1       20.69       73.76     22.26 o 
  -7  35   1       21.57       21.83     10.34 o 
  -6  35   1      271.87      325.44     79.05 o 
  -5  35   1        4.62       -0.66      7.91 o 
  -4  35   1       60.69       67.59     12.16 o 
  -3  35   1      139.57      105.56     13.14 o 
  -2  35   1        0.08       -7.02      7.17 o 
  -1  35   1      280.98      293.92     20.16 o 
   0  35   1      150.42      122.83     14.15 o 
   1  35   1      106.55      136.92     13.92 o 
   2  35   1       18.68       18.73     12.06 o 
   3  35   1       13.82        8.37     11.76 o 
   4  35   1      190.11      191.54     24.95 o 
   5  35   1        6.33       -5.68     11.55 o 
   6  35   1        1.07       -4.95     10.96 o 
   7  35   1        0.76       -3.78     12.80 o 
  -7  36   1       72.70       53.84     12.21 o 
  -6  36   1       21.88       14.87      8.90 o 
  -5  36   1       76.86       93.01     13.46 o 
  -4  36   1        4.28        2.35      7.19 o 
  -3  36   1      178.36      163.23     16.10 o 
  -2  36   1       39.47       43.21      9.90 o 
  -1  36   1      377.53      355.34     25.95 o 
   0  36   1      165.32      122.35     13.32 o 
   1  36   1       73.61       58.16      9.98 o 
   2  36   1       51.87       38.84     13.92 o 
   3  36   1       56.05       50.38     15.73 o 
   4  36   1       62.00       40.90     15.22 o 
   5  36   1       38.57       20.81     14.02 o 
   6  36   1       26.42       17.97     14.29 o 
   7  36   1       38.80       12.14     14.75 o 
  -6  37   1        0.15       14.55     11.57 o 
  -5  37   1       59.41       67.97     12.10 o 
  -4  37   1       77.59       83.72     12.67 o 
  -3  37   1      133.94      141.67     19.88 o 
  -2  37   1       46.14       63.98     14.95 o 
  -1  37   1       35.09       26.82     11.98 o 
   0  37   1       24.76       21.41      8.22 o 
   1  37   1      231.25      227.79     18.15 o 
   2  37   1       17.49       11.53     12.22 o 
   3  37   1      155.06      127.97     21.48 o 
   4  37   1       64.16       63.09     17.17 o 
   5  37   1       22.99        4.12     12.00 o 
   6  37   1       20.90       36.47     16.76 o 
   7  37   1        3.37        0.07     13.94 o 
  -6  38   1       74.64      100.93     19.46 o 
  -5  38   1       73.82       95.69     18.37 o 
  -4  38   1      198.93      199.28     24.45 o 
  -3  38   1        2.86       -4.43      8.52 o 
  -2  38   1       25.69       29.07     12.35 o 
  -1  38   1      243.63      192.30     23.40 o 
   0  38   1        0.52        4.38      6.83 o 
   1  38   1       44.18       56.74     10.34 o 
   2  38   1       99.31       71.30     17.81 o 
   3  38   1       14.31       22.78     13.17 o 
   4  38   1      288.99      268.44     31.07 o 
   5  38   1      118.12      122.30     23.27 o 
   6  38   1        6.89      -12.81     12.57 o 
  -6  39   1       11.39       -5.33     11.34 o 
  -5  39   1        9.61       19.13     12.30 o 
  -4  39   1        0.06       -3.51      9.24 o 
  -3  39   1       78.21       86.98     17.43 o 
  -2  39   1        3.47       -4.93      8.95 o 
  -1  39   1       53.97       45.41     13.62 o 
   0  39   1      130.88      100.60     12.91 o 
   1  39   1      306.99      293.72     20.77 o 
   2  39   1       15.25       15.17     11.71 o 
   3  39   1       98.51       99.61     20.74 o 
   4  39   1        3.99        6.63     13.34 o 
   5  39   1        0.61       19.94     13.99 o 
   6  39   1       19.01       14.58     15.20 o 
  -5  40   1        7.31        0.27     10.66 o 
  -4  40   1      105.07      110.40     19.28 o 
  -3  40   1       17.03       15.82     11.60 o 
  -2  40   1       99.09       99.70     18.58 o 
  -1  40   1       83.13       82.71     15.46 o 
   0  40   1       45.26       33.71      9.68 o 
   1  40   1        1.34       20.78      8.50 o 
   2  40   1        1.15       -1.91      9.93 o 
   3  40   1       12.57        1.17     12.93 o 
   4  40   1      105.84      107.54     21.71 o 
   5  40   1      104.60      101.57     22.34 o 
  -4  41   1       84.83      101.40     19.18 o 
  -3  41   1        9.91       -3.26      9.81 o 
  -2  41   1        2.38        7.49     10.28 o 
  -1  41   1       34.37       45.49     10.24 o 
   0  41   1        5.76       12.37      8.08 o 
   1  41   1        1.40       12.50      8.16 o 
   2  41   1        3.60        9.02      8.04 o 
   3  41   1       25.97        1.38     13.28 o 
   4  41   1        0.60       -2.45     12.86 o 
   5  41   1       43.74       35.06     16.52 o 
  -4  42   1        0.03        4.89     10.26 o 
  -3  42   1        0.09       -9.78      9.04 o 
  -2  42   1        6.62       -7.49      9.62 o 
  -1  42   1      118.81      128.12     17.88 o 
   0  42   1        6.41       21.65      9.23 o 
   1  42   1      103.51      109.81     14.64 o 
   2  42   1       24.70       34.43     22.73 o 
   3  42   1       14.78       27.31     15.51 o 
   4  42   1        3.62        3.45     13.98 o 
  -3  43   1       13.03       40.99     14.54 o 
  -2  43   1        3.17       13.07     12.02 o 
  -1  43   1       43.43       58.11     11.51 o 
   0  43   1       61.82       53.07     20.46 o 
   1  43   1       12.15       14.50      9.05 o 
   2  43   1       40.02       37.49     10.49 o 
   3  43   1        0.40       -5.63     12.94 o 
   4  43   1       44.83       62.42     20.02 o 
  -2  44   1        0.35       -5.88     10.06 o 
  -1  44   1       18.03       18.89      9.52 o 
   0  44   1       53.28       59.50     12.15 o 
   1  44   1        1.93       -4.29      7.51 o 
   2  44   1      273.28      252.27     20.92 o 
   3  44   1       67.90       56.17     19.45 o 
  -2  45   1        2.36       -3.73     12.34 o 
  -1  45   1        1.46       18.94     14.61 o 
   0  45   1        0.18        1.37     12.62 o 
   1  45   1       55.75       72.28     19.17 o 
   2  45   1       66.06       54.64     18.68 o 
 -12   0   2       15.36       -1.98     13.37 o 
 -11   0   2      108.38      155.39     17.57 o 
 -10   0   2      388.49      435.57     23.84 o 
  -9   0   2       30.31       49.38      9.94 o 
  -8   0   2     1405.25     1290.58     36.05 o 
  -7   0   2      749.24      737.23     24.59 o 
  -6   0   2      392.73      351.69     27.00 o 
  -5   0   2       13.79       29.88      4.26 o 
  -4   0   2      348.08      321.06      9.30 o 
  -3   0   2     8683.33     9510.05    189.17 o 
  -2   0   2        0.00        2.17      4.09 o 
  -1   0   2     4311.71     4069.25     94.12 o 
   0   0   2     2926.58     2976.81     50.34 o 
   1   0   2     3415.32     3291.87     79.47 o 
   2   0   2     2510.30     2369.04     28.17 o 
   3   0   2      511.31      462.33     13.49 o 
   4   0   2       83.83      103.47      8.21 o 
   5   0   2     1404.41     1611.46     34.91 o 
   6   0   2       22.23       47.84      7.65 o 
   7   0   2       11.78       24.00      6.46 o 
   8   0   2       45.40       36.49     14.72 o 
   9   0   2       19.26       40.86     14.50 o 
  10   0   2        9.64       15.39      9.38 o 
  11   0   2        4.87       22.69     10.83 o 
 -12   1   2       16.83        0.28      7.10 o 
 -11   1   2       56.02       63.95      9.24 o 
 -10   1   2        2.06        2.35      5.77 o 
  -9   1   2       20.08       10.07      5.67 o 
  -8   1   2        0.01       12.91      5.25 o 
  -7   1   2      149.03      145.33      9.12 o 
  -6   1   2      192.71      195.57     11.11 o 
  -5   1   2       21.52       24.21      2.82 o 
  -4   1   2     4200.74     4337.08     40.39 o 
  -3   1   2       14.23       15.97      3.89 o 
  -2   1   2       11.20       18.43      4.00 o 
  -1   1   2      165.55      187.92      7.98 o 
   0   1   2     3637.02     3567.45     48.07 o 
   1   1   2     1901.84     1906.71     24.94 o 
   2   1   2        0.01        0.79      1.44 o 
   3   1   2      153.88      169.74      5.50 o 
   4   1   2      862.38      868.89     14.20 o 
   5   1   2      236.42      219.65     11.24 o 
   6   1   2        0.37       -0.31      3.10 o 
   7   1   2        7.10       13.66      4.16 o 
   8   1   2       16.93       13.42      4.57 o 
   9   1   2      148.75      145.48      9.32 o 
  10   1   2        6.90        9.63      6.32 o 
  11   1   2        7.26       11.52      9.54 o 
 -12   2   2       65.53       82.38     10.47 o 
 -11   2   2        0.36       -7.05      5.75 o 
 -10   2   2      146.86      113.45     10.19 o 
  -9   2   2        0.96       -2.40      5.50 o 
  -8   2   2      357.99      360.98     13.42 o 
  -7   2   2     1609.25     1531.35     33.83 o 
  -6   2   2      295.93      249.56     15.97 o 
  -5   2   2       68.28       86.79      4.18 o 
  -4   2   2      212.06      217.87      5.02 o 
  -3   2   2      519.70      445.26      9.50 o 
  -2   2   2     1266.80     1271.47     17.25 o 
  -1   2   2     3297.36     3301.43     55.25 o 
   0   2   2    12617.49    12014.45    181.74 o 
   1   2   2      368.34      305.97      6.65 o 
   2   2   2      857.78      835.29     10.35 o 
   3   2   2       39.30       42.44      4.06 o 
   4   2   2      425.44      477.61      9.49 o 
   5   2   2      172.53      219.25      7.52 o 
   6   2   2      438.00      498.65     12.32 o 
   7   2   2     1044.37      903.91     19.79 o 
   8   2   2       11.98        2.37      4.04 o 
   9   2   2       60.92       52.53      6.48 o 
  10   2   2       34.19       33.39      7.14 o 
  11   2   2       20.05       32.98     10.52 o 
 -12   3   2        2.44       -8.44      6.66 o 
 -11   3   2        0.51        0.15      6.39 o 
 -10   3   2       19.95       11.79      7.89 o 
  -9   3   2        9.12       14.57      5.56 o 
  -8   3   2      187.21      192.88     11.04 o 
  -7   3   2     2709.41     2696.61     39.42 o 
  -6   3   2       20.23       31.27      4.90 o 
  -5   3   2      649.84      726.25     10.61 o 
  -4   3   2     1912.10     2089.63     20.24 o 
  -3   3   2      164.58      160.25      4.19 o 
  -2   3   2     1780.29     1718.67     23.00 o 
  -1   3   2      577.93      593.48     19.73 o 
   0   3   2     8676.07     8498.29    102.47 o 
   1   3   2      940.72      883.79     13.75 o 
   2   3   2      401.36      410.52      6.67 o 
   3   3   2      354.76      372.77      7.15 o 
   4   3   2     1419.19     1449.23     18.55 o 
   5   3   2     1226.73     1206.57     17.66 o 
   6   3   2       78.15       63.86      5.55 o 
   7   3   2       73.44      108.66      9.10 o 
   8   3   2      744.75      815.28     17.07 o 
   9   3   2      112.60      112.98      8.55 o 
  10   3   2       22.50        7.89      5.86 o 
  11   3   2       14.56        5.74      9.42 o 
 -12   4   2       11.43       -4.67      6.64 o 
 -11   4   2       55.92       51.91     12.67 o 
 -10   4   2       81.58       47.86      7.88 o 
  -9   4   2      128.26       95.64      8.86 o 
  -8   4   2       13.32        8.80      5.02 o 
  -7   4   2      408.02      480.94     13.99 o 
  -6   4   2       54.09       51.98      5.63 o 
  -5   4   2      380.23      447.06      8.15 o 
  -4   4   2       79.90      113.28      4.18 o 
  -3   4   2        6.55        3.18      1.37 o 
  -2   4   2     3304.79     3311.54     51.97 o 
  -1   4   2      840.39      769.45     11.28 o 
   0   4   2      393.89      379.09     18.72 o 
   1   4   2     2746.28     2749.42     31.49 o 
   2   4   2       32.23       57.14      2.92 o 
   3   4   2      162.51      150.92      4.69 o 
   4   4   2     3076.18     2951.26     31.23 o 
   5   4   2     2906.62     2922.33     32.55 o 
   6   4   2       15.38        5.54      4.70 o 
   7   4   2      925.57     1086.13     18.93 o 
   8   4   2        6.68        9.70      4.83 o 
   9   4   2       33.39       24.19      5.42 o 
  10   4   2        0.00       -4.78      4.93 o 
  11   4   2      102.26      123.05     15.33 o 
 -12   5   2       24.04        1.76     13.35 o 
 -11   5   2        3.57        1.29      6.27 o 
 -10   5   2       65.96       75.15      8.89 o 
  -9   5   2        9.44        4.29      5.22 o 
  -8   5   2      223.57      227.97     11.74 o 
  -7   5   2      580.78      535.80     19.69 o 
  -6   5   2      152.57      149.26      8.52 o 
  -5   5   2       43.26       63.75      3.78 o 
  -4   5   2     1472.89     1661.04     16.86 o 
  -3   5   2       46.20       33.72      2.25 o 
  -2   5   2        5.59        3.89      2.11 o 
   0   5   2    10730.34    10277.60    127.78 o 
   1   5   2     1775.97     1755.57     21.68 o 
   2   5   2        7.47        6.28      1.68 o 
   3   5   2      161.00      151.98      4.65 o 
   4   5   2     1034.54     1024.57     14.87 o 
   5   5   2      556.24      552.02     18.08 o 
   6   5   2       24.46       14.06      3.76 o 
   7   5   2       63.28       45.95      5.50 o 
   8   5   2      300.69      256.97     11.17 o 
   9   5   2       13.59       15.03      6.41 o 
  10   5   2       33.95       34.42      7.29 o 
  11   5   2        0.00       -7.58      9.87 o 
 -12   6   2        7.12      -16.22     11.34 o 
 -11   6   2       24.35       12.75      7.30 o 
 -10   6   2        0.14       -8.96      4.89 o 
  -9   6   2       37.93       21.16      6.19 o 
  -8   6   2        7.89        9.77      4.83 o 
  -7   6   2       51.34       42.16      9.24 o 
  -6   6   2     1141.53     1099.19     23.63 o 
  -5   6   2     3048.03     3432.74     34.09 o 
  -4   6   2     1602.79     1658.70     17.77 o 
  -3   6   2       15.28       22.57      2.16 o 
  -2   6   2      381.88      433.63      9.01 o 
  -1   6   2     1254.99     1218.60     18.61 o 
   0   6   2     6020.98     5587.81     71.76 o 
   1   6   2      749.21      718.72     17.14 o 
   2   6   2       51.10       41.45      3.05 o 
   3   6   2      632.34      593.08      9.04 o 
   4   6   2        8.38       21.36      3.18 o 
   5   6   2      925.47     1066.99     16.58 o 
   6   6   2      558.96      521.17     12.07 o 
   7   6   2      104.45      168.11     12.28 o 
   8   6   2       69.78       51.49      6.06 o 
   9   6   2      183.22      174.02     11.01 o 
  10   6   2       64.60       65.39      9.96 o 
  11   6   2       16.24        7.59      9.46 o 
 -12   7   2       20.05       13.13     27.81 o 
 -11   7   2        2.72       -5.30      6.10 o 
 -10   7   2       88.46       90.53     10.98 o 
  -9   7   2       13.47       18.01      5.92 o 
  -8   7   2      580.73      540.04     18.61 o 
  -7   7   2      965.80      943.21     25.56 o 
  -6   7   2      758.47      718.93     18.45 o 
  -5   7   2       16.34       11.16      2.56 o 
  -4   7   2      814.09      872.87     10.69 o 
  -3   7   2     3758.25     3804.03     34.85 o 
  -2   7   2     5650.89     5491.41     59.93 o 
  -1   7   2     1022.59      998.82     16.08 o 
   0   7   2     1883.83     1881.47     34.05 o 
   1   7   2     2812.16     2762.87     28.71 o 
   2   7   2     4243.23     4201.04     38.96 o 
   3   7   2        3.06        7.19      2.03 o 
   4   7   2      974.28      931.87     15.60 o 
   5   7   2       31.96       28.56      4.07 o 
   6   7   2      668.06      629.90     13.35 o 
   7   7   2      577.69      520.88     13.50 o 
   8   7   2      194.33      154.64     10.27 o 
   9   7   2        2.71       -1.72      4.95 o 
  10   7   2       18.35       32.24      6.99 o 
  11   7   2        9.09       16.69      8.25 o 
 -12   8   2        5.09      -20.24     11.94 o 
 -11   8   2        5.12        7.08      6.80 o 
 -10   8   2       17.11       32.26      7.22 o 
  -9   8   2       28.33       22.18      6.06 o 
  -8   8   2       64.87       65.27      7.30 o 
  -7   8   2      189.54      185.67     10.28 o 
  -6   8   2        3.07        6.40      4.97 o 
  -5   8   2      349.86      325.47      8.30 o 
  -4   8   2       40.75       41.59      2.66 o 
  -3   8   2     4236.79     4372.29     36.68 o 
  -2   8   2       70.25       59.01      3.08 o 
  -1   8   2      231.70      254.12      7.63 o 
   0   8   2        1.46       11.03      1.27 o 
   1   8   2     5034.15     4778.36     51.12 o 
   2   8   2        4.42        1.55      1.87 o 
   3   8   2     3115.22     3203.73     29.82 o 
   4   8   2       91.19       71.42      5.40 o 
   5   8   2       40.41       59.52      4.95 o 
   6   8   2        4.50        6.34      3.51 o 
   7   8   2      424.14      512.14     13.04 o 
   8   8   2      375.33      405.22     12.71 o 
   9   8   2       10.60       11.25      5.62 o 
  10   8   2       12.79        9.26      6.12 o 
  11   8   2      112.37      105.14     12.39 o 
 -12   9   2        0.52        1.64     13.43 o 
 -11   9   2       83.53       95.49     10.40 o 
 -10   9   2       10.22       -1.88      9.33 o 
  -9   9   2      162.01      176.65     13.87 o 
  -8   9   2        7.92        4.04      4.90 o 
  -7   9   2      364.60      350.64     12.24 o 
  -6   9   2      401.65      427.10     17.60 o 
  -5   9   2        5.61       -0.22      3.57 o 
  -4   9   2      145.54      168.07      4.44 o 
  -3   9   2       30.11       37.80      2.40 o 
  -2   9   2      139.10      157.16      6.74 o 
  -1   9   2      545.62      455.55     10.56 o 
   0   9   2    12050.21    12008.60    123.70 o 
   1   9   2       63.55       86.77      3.82 o 
   2   9   2     1977.14     2040.50     23.55 o 
   3   9   2     7213.80     7740.01     69.42 o 
   4   9   2      826.37      915.53     16.04 o 
   5   9   2     1810.46     1926.15     24.64 o 
   6   9   2     1012.90     1107.28     18.42 o 
   7   9   2     1799.41     1892.95     26.87 o 
   8   9   2        4.59        0.47      4.44 o 
   9   9   2        2.56        5.72      5.38 o 
  10   9   2       48.49       18.40      6.64 o 
  11   9   2        0.20       -6.28      7.13 o 
 -12  10   2        7.42       -7.33     13.07 o 
 -11  10   2       31.44       40.52      8.37 o 
 -10  10   2        3.24        4.78      5.77 o 
  -9  10   2       55.97       59.61      7.73 o 
  -8  10   2        2.34        4.12      5.22 o 
  -7  10   2       91.92       82.89      9.94 o 
  -6  10   2     2064.62     1880.58    108.76 o 
  -5  10   2     1360.67     1326.66     17.67 o 
  -4  10   2      127.00      138.96      4.56 o 
  -3  10   2     4156.86     4554.59     38.49 o 
  -2  10   2        0.34        3.75      1.38 o 
  -1  10   2        4.23        0.67      0.96 o 
   0  10   2      577.60      615.63      9.95 o 
   1  10   2      968.54      902.95     12.37 o 
   2  10   2     3721.78     3820.45     36.53 o 
   3  10   2        2.74       31.64      3.74 o 
   4  10   2      103.76      115.47      5.81 o 
   5  10   2      343.01      369.79      9.92 o 
   6  10   2       91.79      100.62      6.70 o 
   7  10   2      178.91      138.02      8.21 o 
   8  10   2       91.72       71.72      7.52 o 
   9  10   2       20.14       29.64      6.20 o 
  10  10   2        5.13       -4.33      6.57 o 
  11  10   2       65.61       56.53     10.88 o 
 -11  11   2      183.18      187.31     14.36 o 
 -10  11   2       79.38      111.82     14.00 o 
  -9  11   2       40.59       54.03      8.41 o 
  -8  11   2       50.44       67.35      7.49 o 
  -7  11   2      159.49      137.90      9.05 o 
  -6  11   2       14.00        9.89      5.32 o 
  -5  11   2      315.92      307.37      8.83 o 
  -4  11   2      783.60      831.53     14.63 o 
  -3  11   2      327.28      345.47      7.90 o 
  -2  11   2      365.13      364.06      6.05 o 
  -1  11   2       49.51       75.55      2.43 o 
   0  11   2      233.51      249.45      5.15 o 
   1  11   2       49.37       60.34      7.48 o 
   2  11   2      118.72      120.36      5.76 o 
   3  11   2      338.04      392.08      9.67 o 
   4  11   2       66.13       56.71      5.16 o 
   5  11   2      158.28      140.90      7.06 o 
   6  11   2      417.66      453.14     15.53 o 
   7  11   2      152.41      112.11      7.51 o 
   8  11   2      238.04      256.37     12.63 o 
   9  11   2        0.01        1.31      5.66 o 
  10  11   2       16.70        0.32      6.84 o 
  11  11   2       27.12        9.80      8.56 o 
 -11  12   2       40.53       61.65      9.26 o 
 -10  12   2        4.55       16.84      6.66 o 
  -9  12   2        6.72       12.63      5.59 o 
  -8  12   2       39.02       15.00      6.20 o 
  -7  12   2     1031.91      920.74     33.28 o 
  -6  12   2      261.14      273.10     13.35 o 
  -5  12   2       20.74       27.39      4.58 o 
  -4  12   2        4.16        4.26      1.83 o 
  -3  12   2      146.95      132.26      4.54 o 
  -2  12   2      864.31      881.58     10.80 o 
  -1  12   2      563.67      592.06     10.04 o 
   0  12   2      612.27      632.59      9.21 o 
   1  12   2      234.27      209.50      5.34 o 
   2  12   2        1.29       -2.84      2.53 o 
   3  12   2     3499.70     3730.57     37.59 o 
   4  12   2      792.15      858.31     25.85 o 
   5  12   2       47.89       49.59      4.87 o 
   6  12   2      100.13      127.95      7.43 o 
   7  12   2       76.58       45.85      6.15 o 
   8  12   2        1.62       -3.92      4.31 o 
   9  12   2       10.87        1.55      5.20 o 
  10  12   2       39.72       23.70      8.10 o 
  11  12   2       26.76       18.14     10.87 o 
 -11  13   2       33.64       19.47     11.71 o 
 -10  13   2       47.25       28.76     10.59 o 
  -9  13   2      110.88      107.79      9.43 o 
  -8  13   2       24.42       28.85      5.95 o 
  -7  13   2      854.69      752.56     17.97 o 
  -6  13   2      140.12      154.41      8.93 o 
  -5  13   2       28.38       25.94      4.58 o 
  -4  13   2     1683.77     1693.74     20.65 o 
  -3  13   2      729.97      789.21     10.91 o 
  -2  13   2        0.07       -0.45      1.48 o 
  -1  13   2        7.88        4.53      1.92 o 
   0  13   2      560.18      626.67      9.24 o 
   1  13   2      168.30      166.87      5.08 o 
   2  13   2     1293.06     1371.80     16.97 o 
   3  13   2      133.64      211.52      9.46 o 
   4  13   2      117.69      157.38      7.97 o 
   5  13   2     1148.09     1189.34     30.42 o 
   6  13   2       17.44       24.75      4.46 o 
   7  13   2      653.90      559.02     15.39 o 
   8  13   2      329.72      268.54     13.03 o 
   9  13   2        0.87       13.07      6.63 o 
  10  13   2      134.30      178.72     14.26 o 
  11  13   2        4.59        4.34      8.13 o 
 -11  14   2       80.12       73.99     10.79 o 
 -10  14   2      211.11      189.65     18.33 o 
  -9  14   2       20.46       27.30      6.83 o 
  -8  14   2      373.84      384.79     14.00 o 
  -7  14   2      467.91      446.01     13.98 o 
  -6  14   2      691.25      714.19     16.63 o 
  -5  14   2      682.33      726.73     16.21 o 
  -4  14   2     1061.49     1182.73     17.32 o 
  -3  14   2        5.14       14.59      2.28 o 
  -2  14   2       81.59      118.61      3.64 o 
  -1  14   2     1837.77     1968.26     23.43 o 
   0  14   2        9.18        5.01      2.00 o 
   1  14   2      322.95      328.09      6.93 o 
   2  14   2     1049.29      976.84     17.36 o 
   3  14   2     4128.09     4200.98     41.86 o 
   4  14   2      362.91      357.66     10.54 o 
   5  14   2      206.00      213.46      9.88 o 
   6  14   2      306.62      350.95     10.91 o 
   7  14   2      150.28      118.53      8.74 o 
   8  14   2      137.69      122.59     11.84 o 
   9  14   2       12.44        4.94      5.25 o 
  10  14   2        0.79        5.41      7.71 o 
  11  14   2        3.45      -12.46     11.52 o 
 -11  15   2       68.13       71.57     10.85 o 
 -10  15   2        1.97        8.11      6.85 o 
  -9  15   2       52.28       52.86      8.70 o 
  -8  15   2        7.43        7.41      5.70 o 
  -7  15   2      386.49      327.27     12.34 o 
  -6  15   2      399.58      383.57     12.25 o 
  -5  15   2      311.09      297.47     10.67 o 
  -4  15   2        0.54        6.70      3.32 o 
  -3  15   2      142.84      135.21      4.79 o 
  -2  15   2      148.54      107.80      4.81 o 
  -1  15   2       35.58       46.62      4.00 o 
   0  15   2      137.28      170.65      5.08 o 
   1  15   2       58.86       66.06      4.09 o 
   2  15   2       62.48       58.05      3.97 o 
   3  15   2     3472.53     3397.83     39.29 o 
   4  15   2       21.03       33.08      4.59 o 
   5  15   2       17.22       23.70      4.85 o 
   6  15   2       28.21       26.21      5.41 o 
   7  15   2      263.36      262.11     12.34 o 
   8  15   2       18.58       32.72      7.97 o 
   9  15   2       16.66        3.08      6.06 o 
  10  15   2        0.10       -9.44      6.97 o 
  11  15   2       99.32      115.96     13.54 o 
 -11  16   2        7.09       14.22      7.74 o 
 -10  16   2      355.40      463.48     30.12 o 
  -9  16   2       10.50       31.26      7.46 o 
  -8  16   2      150.61      112.29     12.86 o 
  -7  16   2      161.09      152.67     10.91 o 
  -6  16   2       35.21       49.26      6.06 o 
  -5  16   2       55.74       63.86      7.68 o 
  -4  16   2      593.42      631.44     13.49 o 
  -3  16   2     1461.32     1539.63     17.93 o 
  -2  16   2     2569.64     2654.92     29.69 o 
  -1  16   2      369.45      382.87      8.04 o 
   0  16   2     3033.81     3292.80     39.84 o 
   1  16   2      983.42      962.87     13.21 o 
   2  16   2      542.46      627.43     10.91 o 
   3  16   2     1359.38     1341.16     20.33 o 
   4  16   2       72.25      109.44      7.02 o 
   5  16   2       10.97        5.48      4.95 o 
   6  16   2       77.68       80.11      8.53 o 
   7  16   2      469.46      499.25     17.12 o 
   8  16   2        0.49        2.76      6.21 o 
   9  16   2        0.23       -9.12      5.93 o 
  10  16   2       59.14       89.35     11.35 o 
  11  16   2        1.50       -4.88      8.39 o 
 -11  17   2       15.10        8.20      7.70 o 
 -10  17   2        9.55        5.28      7.01 o 
  -9  17   2      127.28      131.36     21.89 o 
  -8  17   2       90.61       61.28     15.35 o 
  -7  17   2      127.33       95.07     12.54 o 
  -6  17   2       50.90       36.70      5.55 o 
  -5  17   2      183.75      176.16     10.82 o 
  -4  17   2      137.87      156.59     15.19 o 
  -3  17   2      166.66      190.92      6.24 o 
  -2  17   2       68.58       76.01      5.49 o 
  -1  17   2      174.00      192.65      6.11 o 
   0  17   2     4932.63     5098.14     58.15 o 
   1  17   2      233.28      307.37      7.06 o 
   2  17   2      575.73      587.13     18.23 o 
   3  17   2      157.38      154.07      8.36 o 
   4  17   2        3.37       14.91      4.11 o 
   5  17   2      174.21      200.36     10.03 o 
   6  17   2        5.51        7.40      8.30 o 
   7  17   2       21.80       38.99      7.41 o 
   8  17   2       52.54       55.55      8.94 o 
   9  17   2       37.32       30.46     10.48 o 
  10  17   2       52.97       54.32     12.81 o 
  11  17   2      164.28      190.11     19.66 o 
 -11  18   2        2.11       -6.86      6.91 o 
 -10  18   2        1.28        5.64      6.87 o 
  -9  18   2        4.34       -1.02      5.93 o 
  -8  18   2       12.28       19.84      6.52 o 
  -7  18   2        6.40        7.45      5.43 o 
  -6  18   2        0.56       -1.67      4.01 o 
  -5  18   2      713.47      710.91     28.56 o 
  -4  18   2      180.97      189.89     14.13 o 
  -3  18   2      368.85      329.63     14.21 o 
  -2  18   2      141.44      155.56      7.36 o 
  -1  18   2      363.37      397.56     10.06 o 
   0  18   2      170.24      180.77      7.37 o 
   1  18   2        0.11        2.15      2.18 o 
   2  18   2      178.41      171.81      7.37 o 
   3  18   2      447.78      460.57     15.13 o 
   4  18   2      210.68      170.21      8.68 o 
   5  18   2        2.28        0.54      4.44 o 
   6  18   2        2.18       11.12      5.38 o 
   7  18   2      113.84       77.37      8.94 o 
   8  18   2       15.13       12.28      7.55 o 
   9  18   2       16.86       27.52     10.60 o 
  10  18   2        7.37        3.80      9.68 o 
 -11  19   2       26.81        8.01     15.04 o 
 -10  19   2       18.03       -0.68      6.64 o 
  -9  19   2       61.44       51.29      8.93 o 
  -8  19   2      143.93      160.16     12.32 o 
  -7  19   2        9.97       13.27      5.77 o 
  -6  19   2       25.93       23.13      5.89 o 
  -5  19   2      106.62      121.95      9.36 o 
  -4  19   2      127.60      140.56     15.90 o 
  -3  19   2      587.94      484.45     18.58 o 
  -2  19   2      542.63      498.93     11.92 o 
  -1  19   2      918.09     1028.35     17.72 o 
   0  19   2       15.72       16.51      3.42 o 
   1  19   2      220.17      236.86      6.51 o 
   2  19   2      445.70      468.99     10.88 o 
   3  19   2     1385.52     1415.58     21.63 o 
   4  19   2      522.70      532.54     13.27 o 
   5  19   2      191.36      210.04     11.76 o 
   6  19   2       59.53       67.00      8.07 o 
   7  19   2      179.09      180.00     16.92 o 
   8  19   2        0.03       -2.39      5.89 o 
   9  19   2       18.01       36.36     11.65 o 
  10  19   2        0.03       -6.28      9.26 o 
 -11  20   2       57.50       58.45     22.43 o 
 -10  20   2      133.33      129.01     12.85 o 
  -9  20   2        0.55       -0.33      7.30 o 
  -8  20   2       11.55       -2.68      5.32 o 
  -7  20   2        0.06       -6.23      4.86 o 
  -6  20   2      165.86      138.33     10.39 o 
  -5  20   2      569.76      546.07     16.66 o 
  -4  20   2      514.70      510.82     27.34 o 
  -3  20   2        6.67       11.71     12.19 o 
  -2  20   2     1643.00     1604.90     28.55 o 
  -1  20   2       29.50       22.68      3.81 o 
   0  20   2      380.82      386.54      9.38 o 
   1  20   2       28.15       46.51      4.04 o 
   2  20   2      131.12      127.73      6.67 o 
   3  20   2       43.17       53.79      6.68 o 
   4  20   2       45.23       46.89      6.16 o 
   5  20   2     1079.59     1067.01     22.96 o 
   6  20   2       35.53       36.06     10.40 o 
   7  20   2        8.89        9.07      5.95 o 
   8  20   2       65.04       92.95     10.44 o 
   9  20   2        0.00       12.42      9.80 o 
  10  20   2      192.51      165.02     30.91 o 
 -10  21   2      110.57      124.98     18.74 o 
  -9  21   2       63.46       59.63     19.03 o 
  -8  21   2       10.87       19.26      6.95 o 
  -7  21   2        6.49        2.07      5.06 o 
  -6  21   2       41.70       57.72      7.78 o 
  -5  21   2        0.74       -6.63      3.91 o 
  -4  21   2      424.12      397.91     13.76 o 
  -3  21   2       16.77        6.41      6.32 o 
  -2  21   2       22.86       48.52     13.36 o 
  -1  21   2      430.03      510.82     19.78 o 
   0  21   2      101.32      108.65      6.91 o 
   1  21   2        0.79        1.27      2.51 o 
   2  21   2      286.86      276.56     14.23 o 
   3  21   2     1897.83     1971.73     33.56 o 
   4  21   2      903.91      852.02     19.27 o 
   5  21   2       70.65       67.96      7.54 o 
   6  21   2      337.93      316.48     15.42 o 
   7  21   2        3.30        3.94      5.58 o 
   8  21   2      170.24      164.99     13.00 o 
   9  21   2       35.74       36.15     11.33 o 
  10  21   2        5.51        1.32     16.65 o 
 -10  22   2        5.67        5.51      7.39 o 
  -9  22   2       29.79       11.13      7.11 o 
  -8  22   2      266.66      375.64     21.36 o 
  -7  22   2        3.08        2.83      5.28 o 
  -6  22   2      175.22      189.59     12.23 o 
  -5  22   2      359.59      370.97     14.15 o 
  -4  22   2      442.00      455.70     14.83 o 
  -3  22   2        3.29        2.54      6.36 o 
  -2  22   2       29.60       24.34      6.10 o 
  -1  22   2     1386.41     1429.91     34.21 o 
   0  22   2     1552.44     1663.82     30.59 o 
   1  22   2       70.86       67.45      5.87 o 
   2  22   2      878.35      892.90     17.66 o 
   3  22   2       23.52       33.49      5.84 o 
   4  22   2      146.01      167.94     10.04 o 
   5  22   2       59.40       64.19      9.48 o 
   6  22   2        1.05       -6.03      4.93 o 
   7  22   2       26.00       15.89      6.43 o 
   8  22   2        5.28       13.13     13.73 o 
   9  22   2        0.03        2.04     21.88 o 
  10  22   2       72.66       97.81     17.47 o 
 -10  23   2       27.02       14.44      8.01 o 
  -9  23   2        0.46        3.99      6.75 o 
  -8  23   2        8.12       20.51      6.98 o 
  -7  23   2       16.20       -1.88      5.40 o 
  -6  23   2        0.39       -3.64      4.74 o 
  -5  23   2        4.88       -1.83      4.48 o 
  -4  23   2        2.73        3.95      4.08 o 
  -3  23   2      172.69      148.04      9.71 o 
  -2  23   2      222.65      225.17     13.95 o 
  -1  23   2      209.83      187.10     13.29 o 
   0  23   2      803.73      855.08     20.26 o 
   1  23   2        4.73        1.65      2.93 o 
   2  23   2      900.70      895.53     47.03 o 
   3  23   2       83.11       86.34      7.34 o 
   4  23   2       71.06       58.26      7.00 o 
   5  23   2        4.01        4.91      5.03 o 
   6  23   2        1.45       -1.90      5.14 o 
   7  23   2        0.37        2.47      5.81 o 
   8  23   2        0.40       -9.22      8.49 o 
   9  23   2       39.44       11.11     23.48 o 
  10  23   2       67.40       61.10     22.17 o 
 -10  24   2      119.40      134.23     13.38 o 
  -9  24   2        1.63        0.19      7.46 o 
  -8  24   2        2.62        2.44      6.14 o 
  -7  24   2       97.48       76.94      9.35 o 
  -6  24   2      715.11      701.74     20.82 o 
  -5  24   2     1179.86     1229.26     27.70 o 
  -4  24   2     3254.44     3190.79     51.09 o 
  -3  24   2      125.46      128.63      9.33 o 
  -2  24   2      778.05      777.21     31.51 o 
  -1  24   2      467.48      481.26     18.55 o 
   0  24   2       29.78       23.61      4.00 o 
   1  24   2       11.04       14.44      3.96 o 
   2  24   2      155.65      151.04     14.01 o 
   3  24   2       97.39       96.82      7.59 o 
   4  24   2       52.86       76.24      8.84 o 
   5  24   2       97.34      110.69     11.50 o 
   6  24   2       28.55       18.54      6.41 o 
   7  24   2       31.39       32.94     19.49 o 
   8  24   2        0.49       -9.51      8.85 o 
   9  24   2        4.68       -9.09     20.18 o 
  10  24   2        4.00        3.58     12.08 o 
 -10  25   2      138.48      180.79     27.84 o 
  -9  25   2       13.22       27.36      9.49 o 
  -8  25   2       23.57       12.90      6.90 o 
  -7  25   2      180.48      170.63     12.93 o 
  -6  25   2        0.06       -2.78      5.09 o 
  -5  25   2       34.21       38.20      8.42 o 
  -4  25   2     1434.93     1432.67     29.61 o 
  -3  25   2     2639.27     2563.78     42.93 o 
  -2  25   2      622.00      542.03     15.92 o 
  -1  25   2        7.12       16.60      4.39 o 
   0  25   2       44.15       50.82      5.37 o 
   1  25   2      150.17      167.70      9.19 o 
   2  25   2       72.13       68.33      7.74 o 
   3  25   2       44.90       52.11      7.40 o 
   4  25   2       68.14       75.24      7.92 o 
   5  25   2      161.27      161.45     12.63 o 
   6  25   2       22.80       24.22      7.60 o 
   7  25   2       29.05       22.45     11.32 o 
   8  25   2       86.68       72.78     15.01 o 
   9  25   2       17.84       21.93     12.29 o 
 -10  26   2       73.11       87.30     16.17 o 
  -9  26   2       21.63       35.35     11.16 o 
  -8  26   2       69.06       54.37      9.20 o 
  -7  26   2      175.44      192.33     14.68 o 
  -6  26   2      113.66      104.23     13.46 o 
  -5  26   2       74.28       70.75      8.35 o 
  -4  26   2      157.91      174.57     11.32 o 
  -3  26   2      433.12      451.07     15.21 o 
  -2  26   2      289.15      261.42     11.60 o 
  -1  26   2      268.98      300.03     12.85 o 
   0  26   2       99.48      121.39      8.24 o 
   1  26   2      289.04      339.59     11.69 o 
   2  26   2       79.29      102.02      9.00 o 
   3  26   2      433.44      462.39     16.57 o 
   4  26   2      381.39      389.50     20.11 o 
   5  26   2       71.18       72.65     11.63 o 
   6  26   2       15.84        6.30      7.59 o 
   7  26   2        0.33      -15.48     12.32 o 
   8  26   2       53.57       18.97     11.18 o 
   9  26   2       15.93       20.57     12.62 o 
  -9  27   2       16.44        7.81      7.37 o 
  -8  27   2       47.28       46.02      8.83 o 
  -7  27   2      470.29      453.84     18.83 o 
  -6  27   2       68.00       66.50      8.68 o 
  -5  27   2       28.46       15.44      5.87 o 
  -4  27   2       66.23       62.87      7.73 o 
  -3  27   2      152.25      189.58     11.72 o 
  -2  27   2      875.67      877.78     24.32 o 
  -1  27   2        2.15        9.61      4.79 o 
   0  27   2        3.19        3.41      3.43 o 
   1  27   2     1191.22     1168.93     22.39 o 
   2  27   2        0.71       -1.54      5.49 o 
   3  27   2       61.24       65.01     10.18 o 
   4  27   2      226.87      212.49     17.21 o 
   5  27   2       55.10       64.51     11.15 o 
   6  27   2        0.17        6.32      7.27 o 
   7  27   2       44.65        4.84     11.82 o 
   8  27   2        5.41        5.27     10.93 o 
   9  27   2       13.83       -0.95     11.36 o 
  -9  28   2        2.09        6.39      7.58 o 
  -8  28   2       16.24       35.95     13.36 o 
  -7  28   2       21.81       13.52      6.95 o 
  -6  28   2      150.91      144.90     11.95 o 
  -5  28   2      630.17      621.44     36.92 o 
  -4  28   2       62.33       75.46      8.42 o 
  -3  28   2      837.03      807.32     21.21 o 
  -2  28   2       23.62       34.26      7.92 o 
  -1  28   2        5.51        0.03      3.69 o 
   0  28   2      506.02      530.94     14.02 o 
   1  28   2       78.02       75.66     11.52 o 
   2  28   2       70.79       62.42      9.94 o 
   3  28   2      750.34      710.54     48.78 o 
   4  28   2      297.19      273.11     19.60 o 
   5  28   2      107.87      106.44     14.11 o 
   6  28   2      196.47      195.09     20.91 o 
   7  28   2        1.20       -4.83     12.36 o 
   8  28   2      104.84      130.88     24.74 o 
   9  28   2        9.76        1.81     15.37 o 
  -9  29   2        9.50       12.87     11.76 o 
  -8  29   2      347.77      410.68     19.81 o 
  -7  29   2       20.64       14.19      6.74 o 
  -6  29   2        8.29        6.63      5.96 o 
  -5  29   2        2.46       -2.01      5.05 o 
  -4  29   2      214.06      212.72     15.83 o 
  -3  29   2      199.14      181.41     11.77 o 
  -2  29   2       21.06       14.83      6.74 o 
  -1  29   2        0.00       -2.18      3.78 o 
   0  29   2      102.12       79.48      9.90 o 
   1  29   2      179.74      149.19     19.15 o 
   2  29   2      189.18      221.42     17.38 o 
   3  29   2      306.72      287.19     20.06 o 
   4  29   2        1.95       12.90      7.44 o 
   5  29   2      161.15      169.88     27.38 o 
   6  29   2        0.84        8.93     10.99 o 
   7  29   2       19.48       18.81     13.98 o 
   8  29   2        4.45       32.76     16.51 o 
   9  29   2        3.51        4.73     15.66 o 
  -9  30   2       15.69       23.76     15.69 o 
  -8  30   2        8.88       -0.07      8.66 o 
  -7  30   2      196.54      189.70     16.61 o 
  -6  30   2      429.79      449.47     27.42 o 
  -5  30   2      302.77      307.61     15.42 o 
  -4  30   2      420.05      405.35     19.97 o 
  -3  30   2       97.68      104.15     14.63 o 
  -2  30   2      108.69      113.66      9.61 o 
  -1  30   2       36.95       31.23     12.11 o 
   0  30   2      754.29      701.90     64.23 o 
   1  30   2      301.84      280.20     19.03 o 
   2  30   2       23.28       28.67      8.63 o 
   3  30   2        0.77       -0.49      6.84 o 
   4  30   2      196.92      211.85     21.51 o 
   5  30   2      147.57      150.51     25.19 o 
   6  30   2       10.35        4.11     12.40 o 
   7  30   2       12.29       29.29     15.19 o 
   8  30   2       17.60       -6.91     13.45 o 
  -9  31   2       22.04       -3.00     12.79 o 
  -8  31   2       75.58       93.80     13.50 o 
  -7  31   2      261.67      280.85     17.21 o 
  -6  31   2       59.97       52.49     10.64 o 
  -5  31   2        1.24        3.53      5.39 o 
  -4  31   2      390.82      378.59     29.80 o 
  -3  31   2      282.03      287.29     14.44 o 
  -2  31   2        5.03       -0.29      6.56 o 
  -1  31   2        3.14        3.76      9.76 o 
   0  31   2        7.96       28.77      7.11 o 
   1  31   2      179.15      185.93     12.35 o 
   2  31   2       19.28       15.53     14.15 o 
   3  31   2      278.30      265.22     19.83 o 
   4  31   2       49.58       52.22     11.05 o 
   5  31   2       39.79       25.09      9.28 o 
   6  31   2       16.14       43.43     15.88 o 
   7  31   2       49.08       72.91     19.62 o 
   8  31   2       13.67        1.65     14.79 o 
  -8  32   2       78.87       61.25     10.28 o 
  -7  32   2       17.27       23.18      8.55 o 
  -6  32   2       35.99       36.45      8.02 o 
  -5  32   2       65.15       64.66      8.78 o 
  -4  32   2      347.52      315.79     18.08 o 
  -3  32   2      173.35      173.87     14.72 o 
  -2  32   2      251.90      246.04     17.03 o 
  -1  32   2       60.82       47.23      8.70 o 
   0  32   2      296.96      282.43     16.68 o 
   1  32   2       28.62       29.52      6.61 o 
   2  32   2       37.03       27.07     24.40 o 
   3  32   2       10.24       13.18      7.84 o 
   4  32   2      101.96       85.58     13.30 o 
   5  32   2       16.78       16.89     13.26 o 
   6  32   2        0.00        4.76     11.88 o 
   7  32   2        7.54       18.99     15.46 o 
   8  32   2       33.61       42.26     18.99 o 
  -8  33   2       34.36       15.74      8.18 o 
  -7  33   2      485.56      509.76     33.72 o 
  -6  33   2       14.75        7.72      7.86 o 
  -5  33   2       98.44       99.82     16.00 o 
  -4  33   2       97.42      114.31     12.74 o 
  -3  33   2        7.94        4.37      6.06 o 
  -2  33   2        1.57        4.58      5.52 o 
  -1  33   2        0.97        3.65      5.78 o 
   0  33   2       75.28       72.93     10.38 o 
   1  33   2        9.11        9.30      5.58 o 
   2  33   2       46.08       53.49     10.48 o 
   3  33   2        4.70        7.60      8.04 o 
   4  33   2       69.52      107.57     14.76 o 
   5  33   2       62.55       67.16     18.00 o 
   6  33   2       14.11        6.99     12.08 o 
   7  33   2        1.40       -1.69     13.42 o 
   8  33   2       10.21       -5.91     15.42 o 
  -8  34   2       31.71       49.85     18.94 o 
  -7  34   2       85.90       67.24     11.81 o 
  -6  34   2      103.54      102.84     13.19 o 
  -5  34   2       41.44       53.81      9.84 o 
  -4  34   2      160.36      145.75     14.25 o 
  -3  34   2      449.86      481.80     22.31 o 
  -2  34   2       40.21       31.33     13.00 o 
  -1  34   2        2.88       -0.27      5.88 o 
   0  34   2      172.65      129.31     13.04 o 
   1  34   2      250.38      243.12     14.77 o 
   2  34   2       53.40       53.66     10.94 o 
   3  34   2      141.60      227.19     26.43 o 
   4  34   2        4.29       -7.75      7.16 o 
   5  34   2      116.60      112.24     21.86 o 
   6  34   2       39.61       17.55     15.43 o 
   7  34   2       89.75      108.92     23.53 o 
  -7  35   2        0.56        2.64      8.31 o 
  -6  35   2       11.99       20.22      8.90 o 
  -5  35   2       13.48       19.58     10.27 o 
  -4  35   2       13.19        5.03      7.21 o 
  -3  35   2      101.83      132.83     17.68 o 
  -2  35   2       83.25       94.68     23.58 o 
  -1  35   2      167.31      191.35     15.78 o 
   0  35   2       90.62       89.24      9.56 o 
   1  35   2      127.60      138.11     12.56 o 
   2  35   2       30.04       45.23     10.72 o 
   3  35   2      284.67      313.73     22.94 o 
   4  35   2       24.41        5.98     13.05 o 
   5  35   2        3.90        5.42     13.06 o 
   6  35   2       48.41       74.70     20.15 o 
   7  35   2       21.00        5.63     13.29 o 
  -7  36   2       21.96       24.24     13.79 o 
  -6  36   2        0.97       -5.11     10.28 o 
  -5  36   2        1.63        4.26      7.35 o 
  -4  36   2       37.29       24.94     13.67 o 
  -3  36   2       48.77       58.32     10.45 o 
  -2  36   2        0.08       -7.00      5.67 o 
  -1  36   2        1.12       14.34      7.38 o 
   0  36   2      124.76      121.76     11.19 o 
   1  36   2       15.59       10.75      5.80 o 
   2  36   2       36.50       44.53     10.48 o 
   3  36   2        6.01        7.04     12.34 o 
   4  36   2      103.09      121.93     22.86 o 
   5  36   2      154.77      185.95     27.31 o 
   6  36   2        0.01       -3.93     12.30 o 
   7  36   2       12.85       10.36     14.50 o 
  -7  37   2       85.02       63.59     20.02 o 
  -6  37   2       15.20        7.43      8.93 o 
  -5  37   2       37.06       38.40      9.87 o 
  -4  37   2       16.81        5.68      7.55 o 
  -3  37   2      109.92       99.72     22.30 o 
  -2  37   2      141.15      134.39     13.92 o 
  -1  37   2        3.85        4.13      6.85 o 
   0  37   2        0.36       -1.78      5.34 o 
   1  37   2      206.91      209.34     18.47 o 
   2  37   2      102.79       99.76     40.24 o 
   3  37   2       14.23       10.54     12.84 o 
   4  37   2       23.20        5.44     13.67 o 
   5  37   2        0.48       12.96     15.37 o 
   6  37   2        0.08        8.82     15.46 o 
  -6  38   2        8.27        9.52      8.39 o 
  -5  38   2       94.16       62.33     11.45 o 
  -4  38   2      126.86      110.11     38.75 o 
  -3  38   2      409.23      402.88     22.00 o 
  -2  38   2      541.15      561.19     25.43 o 
  -1  38   2      153.46      159.89     15.19 o 
   0  38   2       28.84       36.92      7.83 o 
   1  38   2       38.42       58.78      9.10 o 
   2  38   2       13.91       18.93      8.44 o 
   3  38   2        1.48       -0.56     11.85 o 
   4  38   2      167.34      217.70     29.39 o 
   5  38   2       16.83       -5.95     13.45 o 
   6  38   2        0.96      -13.06     13.50 o 
  -6  39   2       22.93       18.81     16.86 o 
  -5  39   2        0.22        6.48      8.45 o 
  -4  39   2       29.77       13.02      8.52 o 
  -3  39   2        0.34       -0.43      7.14 o 
  -2  39   2        0.45       -1.56      6.82 o 
  -1  39   2       92.32       61.78     10.96 o 
   0  39   2       66.78       60.71      9.29 o 
   1  39   2        0.27       -0.45      5.85 o 
   2  39   2       15.11       17.26      7.97 o 
   3  39   2      108.43      123.25     22.19 o 
   4  39   2      109.78      133.75     25.69 o 
   5  39   2       33.00       44.17     19.07 o 
  -5  40   2       20.56       37.85     16.11 o 
  -4  40   2        0.23       -1.39      8.71 o 
  -3  40   2        4.26       13.13     12.10 o 
  -2  40   2       13.53       14.42      8.10 o 
  -1  40   2        3.97        8.50      8.01 o 
   0  40   2      155.04      149.94     17.58 o 
   1  40   2        6.09       -0.29      7.14 o 
   2  40   2       66.87       96.72     18.19 o 
   3  40   2        1.14        3.90     12.56 o 
   4  40   2        0.37      -22.81     11.91 o 
   5  40   2       77.88       90.07     22.77 o 
  -5  41   2        2.59       -5.07     12.72 o 
  -4  41   2      192.15      227.72     19.12 o 
  -3  41   2       77.04       67.18     16.99 o 
  -2  41   2        5.53        6.62      8.12 o 
  -1  41   2       77.83       56.92     18.69 o 
   0  41   2       25.28       34.32     12.85 o 
   1  41   2        1.16        4.47      7.28 o 
   2  41   2        0.96        1.12      8.19 o 
   3  41   2        0.62       -6.32     11.88 o 
   4  41   2       35.07       23.28     15.21 o 
  -4  42   2      300.60      472.43     43.91 o 
  -3  42   2       69.88       88.84     18.49 o 
  -2  42   2        0.16       -2.47      7.39 o 
  -1  42   2       31.07       29.46     12.39 o 
   0  42   2        1.06        0.52      9.06 o 
   1  42   2        5.87        1.09      7.26 o 
   2  42   2        9.65        4.70      8.75 o 
   3  42   2        4.17        0.08      9.16 o 
   4  42   2       21.81       24.37     16.45 o 
  -3  43   2      138.51      125.06     25.68 o 
  -2  43   2        4.52       -6.63      9.01 o 
  -1  43   2       46.01       51.69     14.19 o 
   0  43   2       82.03       81.02     16.17 o 
   1  43   2       31.46       25.52     13.55 o 
   2  43   2       45.27       30.14     10.18 o 
   3  43   2        0.06        7.95     14.13 o 
  -1  44   2        0.01       -9.75      9.22 o 
   0  44   2       15.85       21.03     11.11 o 
   2  44   2       47.84       45.63     18.23 o 
 -12   1   3        6.25       19.66     13.82 o 
 -11   1   3        0.77       -5.13      5.69 o 
 -10   1   3       73.96      141.57     11.97 o 
  -9   1   3       52.66       27.66      5.66 o 
  -8   1   3      229.56      215.53     10.76 o 
  -7   1   3        7.03        4.12      3.89 o 
  -6   1   3      138.29      162.83      8.56 o 
  -5   1   3      208.26      192.85      5.83 o 
  -4   1   3      666.37      705.03     14.20 o 
  -3   1   3      135.75      186.70     14.00 o 
  -2   1   3     3677.72     3318.30    274.92 o 
  -1   1   3       57.26       -2.22      1.83 o 
   1   1   3      170.83      157.66      7.35 o 
   2   1   3       89.63       73.32      3.21 o 
   3   1   3        0.00        0.97      1.28 o 
   4   1   3        0.07       -1.67      1.99 o 
   5   1   3      266.86      273.04      9.23 o 
   6   1   3       98.06      117.80      7.30 o 
   7   1   3        4.29        6.20      4.34 o 
   8   1   3        1.74        1.60      4.72 o 
   9   1   3       87.37      138.55     13.32 o 
  10   1   3        0.93       21.04      7.65 o 
  11   1   3       59.19       84.21     11.32 o 
 -12   2   3      229.73      235.55     26.03 o 
 -11   2   3      131.65      146.82     11.27 o 
 -10   2   3        9.77       -1.58      5.10 o 
  -9   2   3        5.31       10.80      6.79 o 
  -8   2   3       50.21       40.07      5.78 o 
  -7   2   3      106.30      105.38      7.40 o 
  -6   2   3      157.70      145.46      7.71 o 
  -5   2   3      349.28      390.84      8.05 o 
  -4   2   3       21.99       22.03      2.73 o 
  -3   2   3     1113.45     1196.12     48.67 o 
  -2   2   3     1762.16     1805.72     53.01 o 
  -1   2   3      188.95      111.90     16.34 o 
   0   2   3      136.29      163.57      9.28 o 
   1   2   3       90.87       93.37      4.73 o 
   2   2   3       58.58       54.57      3.15 o 
   3   2   3      240.27      255.07      6.51 o 
   4   2   3      469.73      489.80      8.67 o 
   5   2   3      332.21      289.17      9.00 o 
   6   2   3       32.43       31.24      4.47 o 
   7   2   3      422.76      455.33     15.70 o 
   8   2   3        2.52        3.36      5.24 o 
   9   2   3        8.43        7.75      6.36 o 
  10   2   3       75.03       85.78     10.70 o 
  11   2   3       83.82       94.55     11.74 o 
 -12   3   3      138.17      115.01     19.69 o 
 -11   3   3      119.60       97.41      9.68 o 
 -10   3   3        0.01        3.92      5.20 o 
  -9   3   3        0.05        2.91      4.40 o 
  -8   3   3       35.89       46.24      8.54 o 
  -7   3   3      186.28      175.21      9.09 o 
  -6   3   3      197.18      199.31      8.20 o 
  -5   3   3       14.27        9.87      1.83 o 
  -4   3   3     1587.18     1696.63     26.76 o 
  -3   3   3      806.53      782.56     22.03 o 
  -2   3   3       69.99       41.91      8.26 o 
  -1   3   3      344.17      334.38     16.17 o 
   0   3   3      466.65      457.92     11.67 o 
   1   3   3      213.77      253.10      7.90 o 
   2   3   3        2.13        1.00      1.55 o 
   3   3   3       68.43       78.34      3.92 o 
   4   3   3     1245.55     1304.79     17.04 o 
   5   3   3       34.58       28.20      4.81 o 
   6   3   3      196.32      203.94      9.76 o 
   7   3   3      131.78      191.69     11.39 o 
   8   3   3      629.72      712.58     27.52 o 
   9   3   3      265.88      202.67     13.44 o 
  10   3   3       32.97        6.79      6.49 o 
  11   3   3       70.90       62.29     10.56 o 
 -12   4   3        0.01       -4.80     11.40 o 
 -11   4   3       82.80      109.67     10.16 o 
 -10   4   3       31.02       14.92      5.79 o 
  -9   4   3       48.60       47.18      7.87 o 
  -8   4   3       72.06       77.86      7.05 o 
  -7   4   3      845.59      806.96     17.19 o 
  -6   4   3      346.17      332.10      9.89 o 
  -5   4   3       90.16      118.45      4.20 o 
  -4   4   3      147.03      159.78      5.82 o 
  -3   4   3      135.00      155.17      5.00 o 
  -2   4   3     2214.81     2230.88     63.09 o 
  -1   4   3       26.01       19.45      5.12 o 
   0   4   3      987.93     1031.23     22.98 o 
   1   4   3     9251.76     8957.12    133.27 o 
   2   4   3      255.74      229.98      7.87 o 
   3   4   3      143.76      147.04      5.02 o 
   4   4   3       96.42      107.03      5.91 o 
   5   4   3       41.62       33.46      3.99 o 
   6   4   3      139.69      143.63      8.42 o 
   7   4   3      818.02      769.26     19.78 o 
   8   4   3       37.03       30.44      9.39 o 
   9   4   3        1.82        9.73      6.71 o 
  10   4   3       10.60        0.22      6.56 o 
  11   4   3      131.41       94.07     11.89 o 
 -12   5   3        0.14      -10.65     11.38 o 
 -11   5   3       32.72       34.74      7.35 o 
 -10   5   3      192.14      131.15      9.94 o 
  -9   5   3        0.41        7.00      4.67 o 
  -8   5   3      228.62      185.27     11.02 o 
  -7   5   3        2.08        7.28      6.09 o 
  -6   5   3       31.03       34.57      5.29 o 
  -5   5   3      148.13      173.32      9.94 o 
  -4   5   3        0.93        3.30      2.27 o 
  -3   5   3      122.06      139.22     11.05 o 
  -2   5   3     2806.95     2922.23     73.42 o 
  -1   5   3      202.48      233.67     13.01 o 
   0   5   3     6032.18     5894.23     73.59 o 
   1   5   3      303.35      363.21     22.28 o 
   2   5   3        9.33       11.72      2.76 o 
   3   5   3      663.13      706.32     10.21 o 
   4   5   3      128.84      118.84      5.16 o 
   5   5   3      131.02      118.72      7.88 o 
   6   5   3      107.09      119.06      9.46 o 
   7   5   3        3.83       16.18      6.85 o 
   8   5   3      421.29      329.60     17.44 o 
   9   5   3        3.84       -3.72      5.58 o 
  10   5   3        3.55       -1.56      6.40 o 
  11   5   3       36.91       34.99     12.39 o 
 -12   6   3      168.75      177.18     23.44 o 
 -11   6   3       48.21       32.17      9.32 o 
 -10   6   3      159.33      134.08     10.17 o 
  -9   6   3      304.60      283.06     12.21 o 
  -8   6   3        8.73        5.14      6.32 o 
  -7   6   3      657.58      659.51     15.42 o 
  -6   6   3       28.36       32.28      7.04 o 
  -5   6   3       57.07       61.48      3.73 o 
  -4   6   3        0.70       -0.27      2.30 o 
  -3   6   3       39.29       36.26      4.29 o 
  -2   6   3     4250.75     4691.64     57.20 o 
  -1   6   3     3471.18     3619.88     44.27 o 
   0   6   3     1665.74     1706.77     24.99 o 
   1   6   3     1077.52      990.28     18.47 o 
   2   6   3     1334.76     1262.54     18.78 o 
   3   6   3      684.92      759.78     10.76 o 
   4   6   3       74.38       60.21      3.96 o 
   5   6   3       20.27       21.41      3.99 o 
   6   6   3      377.63      401.22     12.19 o 
   7   6   3        0.02        2.61      4.59 o 
   8   6   3      137.94      163.06     11.73 o 
   9   6   3       12.97       25.33      6.99 o 
  10   6   3        4.51        4.98      6.65 o 
  11   6   3       21.28       12.12      7.96 o 
 -12   7   3      460.49      531.57     37.43 o 
 -11   7   3       65.37       81.13      9.02 o 
 -10   7   3        1.53       15.98      5.81 o 
  -9   7   3        4.19       -5.16      4.39 o 
  -8   7   3       21.56       37.80      5.65 o 
  -7   7   3       42.30       68.46      6.18 o 
  -6   7   3      102.11      123.41      8.35 o 
  -5   7   3      206.27      197.92      5.83 o 
  -4   7   3       11.67        7.94      2.20 o 
  -3   7   3      110.44      108.99      5.67 o 
  -2   7   3      981.46      939.84     14.81 o 
  -1   7   3     4431.06     4481.33     48.50 o 
   0   7   3     1215.53     1293.29     18.24 o 
   1   7   3      154.32      156.77     10.00 o 
   2   7   3       29.62       20.06      2.88 o 
   3   7   3      225.50      225.61      5.91 o 
   4   7   3      236.67      264.99      7.71 o 
   5   7   3        7.79       12.59      3.48 o 
   6   7   3      475.32      504.57     13.44 o 
   7   7   3      229.06      180.89     11.27 o 
   8   7   3      327.97      262.44     14.28 o 
   9   7   3      553.47      601.65     19.88 o 
  10   7   3       23.12       34.38      8.51 o 
  11   7   3       46.95       41.74      9.56 o 
 -11   8   3       68.39      102.88      9.96 o 
 -10   8   3       10.13       11.50      5.68 o 
  -9   8   3        0.33       -4.57      4.38 o 
  -8   8   3        1.93        3.53      4.21 o 
  -7   8   3      298.04      298.77     10.69 o 
  -6   8   3      363.86      337.84     13.68 o 
  -5   8   3       58.76       64.94      4.55 o 
  -4   8   3      307.21      348.85      8.60 o 
  -3   8   3     5754.19     6042.22     73.40 o 
  -2   8   3     4833.10     5026.02     55.63 o 
  -1   8   3     1933.26     1989.08     22.14 o 
   0   8   3     1849.53     2024.18     23.83 o 
   1   8   3       15.41        6.79      3.10 o 
   2   8   3      550.83      581.48     10.24 o 
   3   8   3      398.63      340.49      9.70 o 
   4   8   3        2.29        1.92      3.15 o 
   5   8   3        0.01       -4.16      2.58 o 
   6   8   3       31.71       27.12      4.75 o 
   7   8   3      229.99      340.96     13.96 o 
   8   8   3      147.67      123.80     13.08 o 
   9   8   3       13.52       17.17      6.91 o 
  10   8   3      127.67       79.20     17.15 o 
  11   8   3        6.87        5.60      7.64 o 
 -11   9   3       12.61       12.24      6.45 o 
 -10   9   3        9.90        8.94      5.65 o 
  -9   9   3       43.03       55.41      6.96 o 
  -8   9   3       70.81      100.03      7.82 o 
  -7   9   3      173.28      184.49      9.03 o 
  -6   9   3      626.33      607.25     16.04 o 
  -5   9   3        1.64        3.60      5.99 o 
  -4   9   3     1771.27     1936.24     30.30 o 
  -3   9   3     1299.51     1400.63     19.96 o 
  -2   9   3       24.82       28.29      3.31 o 
  -1   9   3      217.05      293.65     11.07 o 
   0   9   3       47.97       55.22      5.10 o 
   1   9   3        0.51        2.49      2.98 o 
   2   9   3     1038.31     1021.07     14.80 o 
   3   9   3       54.02       74.65      4.38 o 
   4   9   3       93.86      112.32      6.74 o 
   5   9   3       62.84       48.11      5.18 o 
   6   9   3       20.85        6.74      3.93 o 
   7   9   3      109.95      167.06     10.94 o 
   8   9   3       44.75       90.79     10.90 o 
   9   9   3       49.65       76.49      9.49 o 
  10   9   3       43.44       55.22      9.79 o 
  11   9   3       21.19        6.89      7.84 o 
 -11  10   3       16.96       16.50      6.70 o 
 -10  10   3      353.78      386.12     15.16 o 
  -9  10   3      801.77      831.06     20.73 o 
  -8  10   3      107.29       99.58      7.91 o 
  -7  10   3      102.41       80.36      6.65 o 
  -6  10   3      690.74      676.20     14.60 o 
  -5  10   3      109.89      106.97      5.97 o 
  -4  10   3      155.89      179.08      9.02 o 
  -3  10   3      555.12      621.59     10.59 o 
  -2  10   3       70.56       76.46      4.25 o 
  -1  10   3      405.77      489.35      9.38 o 
   0  10   3      191.49      206.60      8.02 o 
   1  10   3     2385.80     2613.46     28.95 o 
   2  10   3       94.09      123.96      4.57 o 
   3  10   3      632.37      625.16     12.73 o 
   4  10   3      228.94      239.10      8.98 o 
   5  10   3        0.07       -2.84      2.98 o 
   6  10   3      200.31      184.76      9.57 o 
   7  10   3       96.74       61.75      9.07 o 
   8  10   3        0.76        1.30      5.14 o 
   9  10   3      137.98      142.01     12.05 o 
  10  10   3       96.47       76.55     13.84 o 
  11  10   3       20.42       11.04     11.25 o 
 -11  11   3      155.05      195.91     26.20 o 
 -10  11   3        5.67       13.41      5.91 o 
  -9  11   3       10.61       27.08      5.84 o 
  -8  11   3      393.27      313.95     14.14 o 
  -7  11   3        0.62        2.39      3.79 o 
  -6  11   3       79.87       99.32     11.62 o 
  -5  11   3      664.07      658.79     12.82 o 
  -4  11   3      343.54      336.37      9.48 o 
  -3  11   3        7.58       -0.39      2.28 o 
  -2  11   3        1.36        5.08      1.85 o 
  -1  11   3     1093.04     1139.04     16.64 o 
   0  11   3      859.72      917.94     18.54 o 
   1  11   3      122.00       90.43      3.98 o 
   2  11   3      533.43      583.72      9.19 o 
   3  11   3       53.24       61.13      4.31 o 
   4  11   3        5.26       13.51      4.00 o 
   5  11   3      179.01      176.78     10.50 o 
   6  11   3       30.87       16.64      4.65 o 
   7  11   3       17.34        9.34      5.75 o 
   8  11   3       60.66       94.45     10.89 o 
   9  11   3      396.22      348.51     16.90 o 
  10  11   3       48.26       31.29      9.03 o 
  11  11   3       77.03       66.10     11.03 o 
 -11  12   3        6.56       -1.72      6.19 o 
 -10  12   3      161.34      155.44     10.87 o 
  -9  12   3       23.35       15.36      5.63 o 
  -8  12   3       20.38       19.38      5.31 o 
  -7  12   3        4.40        5.47      3.90 o 
  -6  12   3      527.73      489.87     12.46 o 
  -5  12   3      112.99      134.40      5.82 o 
  -4  12   3      384.74      411.52     12.61 o 
  -3  12   3      122.94      171.17      7.37 o 
  -2  12   3      599.58      626.52     14.35 o 
  -1  12   3        9.14       10.53      1.85 o 
   0  12   3     1769.68     1894.23     26.31 o 
   1  12   3      188.52      175.99      5.57 o 
   2  12   3      468.91      531.81     10.05 o 
   3  12   3       45.22       58.21      4.26 o 
   4  12   3       39.38       45.64      5.71 o 
   5  12   3      878.18      808.14     19.16 o 
   6  12   3        5.69        5.92      3.95 o 
   7  12   3      126.42      149.77     10.77 o 
   8  12   3      242.14      222.36     13.65 o 
   9  12   3        1.24        4.80      5.74 o 
  10  12   3       43.06       86.10     14.55 o 
  11  12   3        0.14        9.55      7.99 o 
 -11  13   3        4.17        4.38      6.66 o 
 -10  13   3       32.76       30.70      7.43 o 
  -9  13   3       54.04       59.72      7.27 o 
  -8  13   3       50.13       61.19      6.72 o 
  -7  13   3        4.45       -0.94      4.73 o 
  -6  13   3      578.91      529.87     14.91 o 
  -5  13   3      621.34      610.46     11.78 o 
  -4  13   3      822.88      879.42     24.22 o 
  -3  13   3      836.84      950.32     18.70 o 
  -2  13   3      171.66      147.31      6.44 o 
  -1  13   3     1795.87     1873.53     21.88 o 
   0  13   3      195.50      263.37      7.90 o 
   1  13   3      286.87      318.84      7.36 o 
   2  13   3        0.18        1.75      1.90 o 
   3  13   3     2339.21     2337.13     26.67 o 
   4  13   3        0.60       -6.50      3.25 o 
   5  13   3      126.29      165.64     13.39 o 
   6  13   3      208.20      258.68     13.56 o 
   7  13   3        5.17        6.93      5.17 o 
   8  13   3      120.90      142.83     11.47 o 
   9  13   3        8.18       -2.73      5.92 o 
  10  13   3       23.99       -1.35      6.37 o 
  11  13   3        3.31       -6.75      7.66 o 
 -11  14   3       91.42       74.98     18.07 o 
 -10  14   3       29.66       24.81      7.30 o 
  -9  14   3       72.10       71.27     10.67 o 
  -8  14   3       20.74       17.42      5.22 o 
  -7  14   3       19.50       11.20      4.48 o 
  -6  14   3       10.59        9.67      3.90 o 
  -5  14   3      554.43      516.75     12.45 o 
  -4  14   3      845.54      809.78     15.92 o 
  -3  14   3      364.98      372.66      9.35 o 
  -2  14   3        3.53        2.82      1.66 o 
  -1  14   3       98.61      107.45      4.99 o 
   0  14   3      126.77      116.10      4.11 o 
   1  14   3       24.19       39.45      3.37 o 
   2  14   3      320.11      369.40      7.68 o 
   3  14   3     1146.15     1224.02     19.41 o 
   4  14   3        3.96        2.53      3.97 o 
   5  14   3        0.15        5.45      4.87 o 
   6  14   3      479.48      522.84     16.67 o 
   7  14   3      205.85      155.45     19.36 o 
   8  14   3        6.41        0.19      5.57 o 
   9  14   3       26.54       10.42      6.72 o 
  10  14   3       94.13      162.60     13.74 o 
 -11  15   3       13.49       19.53      7.70 o 
 -10  15   3       27.03       23.69      7.13 o 
  -9  15   3      181.46      174.13     12.11 o 
  -8  15   3      125.04      156.39     14.48 o 
  -7  15   3        0.58       -7.19      4.03 o 
  -6  15   3      212.30      169.95      8.46 o 
  -5  15   3      538.15      528.45     10.26 o 
  -4  15   3      545.44      554.78     10.29 o 
  -3  15   3     1363.39     1317.34     23.76 o 
  -2  15   3      230.06      258.66      5.88 o 
  -1  15   3      179.17      157.62     10.64 o 
   0  15   3     1251.00     1343.90     17.42 o 
   1  15   3      330.24      306.17      7.66 o 
   2  15   3        1.78       -0.65      1.95 o 
   3  15   3     1780.37     1695.80     27.38 o 
   4  15   3        0.10        3.86      4.11 o 
   5  15   3      290.60      249.80     12.78 o 
   6  15   3        0.21        2.89      4.89 o 
   7  15   3      123.69      134.30     13.22 o 
   8  15   3       90.83       70.19     10.96 o 
   9  15   3       18.10       27.36     11.24 o 
  10  15   3       70.19       80.93     13.84 o 
 -11  16   3       15.65       14.75      7.64 o 
 -10  16   3       87.70       84.21     16.10 o 
  -9  16   3       91.96       92.25      9.39 o 
  -8  16   3       77.72       77.81     10.12 o 
  -7  16   3        5.37        6.02      4.72 o 
  -6  16   3      702.87      686.41     17.59 o 
  -5  16   3       25.09       22.21      3.32 o 
  -4  16   3        3.95        8.41      2.41 o 
  -3  16   3        0.98        2.94      1.65 o 
  -2  16   3      457.35      488.46      7.30 o 
  -1  16   3      797.38      780.04     13.32 o 
   0  16   3      931.58      895.62     13.27 o 
   1  16   3      848.98      904.55     13.07 o 
   2  16   3        2.80        7.00      2.56 o 
   3  16   3       52.59       70.89      6.53 o 
   4  16   3     1701.73     1694.45     29.06 o 
   5  16   3       81.57       64.43      7.47 o 
   6  16   3        4.04       -0.73      4.94 o 
   7  16   3       75.83       62.01     10.07 o 
   8  16   3       96.71      107.72     13.15 o 
   9  16   3        2.94       -2.88      8.04 o 
  10  16   3       69.54       74.33     13.64 o 
 -11  17   3       37.72       76.38     12.34 o 
 -10  17   3        0.09       -8.33      7.63 o 
  -9  17   3      241.13      225.09     20.10 o 
  -8  17   3       10.51        3.23      5.03 o 
  -7  17   3        0.11        9.44      4.86 o 
  -6  17   3      534.96      524.86     15.36 o 
  -5  17   3      350.68      339.40     11.61 o 
  -4  17   3       48.23       60.37      4.33 o 
  -3  17   3       96.81       99.78      4.62 o 
  -2  17   3      246.25      216.75      7.95 o 
  -1  17   3       12.30       29.74      4.05 o 
   0  17   3      273.59      267.72     11.37 o 
   1  17   3       72.15       59.24      4.47 o 
   2  17   3        8.95       11.63      2.88 o 
   3  17   3      785.02      728.57     16.76 o 
   4  17   3      330.19      324.79     12.20 o 
   5  17   3       56.29       52.92      7.28 o 
   6  17   3       58.54       55.82      7.71 o 
   7  17   3       24.18       21.13      7.55 o 
   8  17   3        9.42       14.12      8.31 o 
   9  17   3        8.30        1.85     11.12 o 
  10  17   3        0.54        5.48     11.94 o 
 -11  18   3        6.78      -18.16     14.75 o 
 -10  18   3       93.29      100.84     10.65 o 
  -9  18   3        0.25       -3.41      5.30 o 
  -8  18   3        2.86       -1.18      6.77 o 
  -7  18   3      158.02      158.21     10.60 o 
  -6  18   3      156.46      124.32      9.97 o 
  -5  18   3      431.06      416.28     13.08 o 
  -4  18   3      139.02      154.67      7.74 o 
  -3  18   3      899.12      861.44     14.12 o 
  -2  18   3        1.27        1.89      2.14 o 
  -1  18   3      702.34      670.48     19.46 o 
   0  18   3        0.54        2.59      1.84 o 
   1  18   3      395.48      376.66      9.02 o 
   2  18   3       35.22       34.63      4.26 o 
   3  18   3       72.93       59.01      6.36 o 
   4  18   3     3305.48     3411.77     47.63 o 
   5  18   3        0.00       -4.14      4.37 o 
   6  18   3      295.27      284.31     20.36 o 
   7  18   3       16.89       26.06      8.79 o 
   8  18   3      206.49      187.83     24.64 o 
   9  18   3        0.33        6.73     13.52 o 
  10  18   3       13.26        6.84     19.94 o 
 -11  19   3       38.99        6.29     16.70 o 
 -10  19   3        3.37       -1.64      6.28 o 
  -9  19   3      199.47      243.53     26.77 o 
  -8  19   3        4.28        8.68      5.46 o 
  -7  19   3        2.33       -2.63      5.25 o 
  -6  19   3      897.31      867.27     20.77 o 
  -5  19   3      525.53      553.29     15.32 o 
  -4  19   3        0.37        2.48      2.82 o 
  -3  19   3       97.71      103.58      5.32 o 
  -2  19   3      707.63      711.81     12.56 o 
  -1  19   3      845.87      797.43     29.12 o 
   0  19   3        3.93        2.04      3.94 o 
   1  19   3        0.07        0.24      2.32 o 
   2  19   3       96.68      132.55      7.23 o 
   3  19   3      652.32      633.07     16.02 o 
   4  19   3      681.81      680.34     23.21 o 
   5  19   3       13.67        6.45      5.18 o 
   6  19   3        8.40       -3.39      5.69 o 
   7  19   3      154.38      155.94     17.85 o 
   8  19   3       52.20       78.99     12.02 o 
   9  19   3        8.56        0.34      8.48 o 
  10  19   3       41.59       55.98     26.91 o 
 -10  20   3        4.85        3.46      8.82 o 
  -9  20   3        5.35        0.30      5.67 o 
  -8  20   3      296.64      305.89     14.57 o 
  -7  20   3       22.84       24.63      5.86 o 
  -6  20   3      290.77      291.04     12.71 o 
  -5  20   3      516.15      490.02     14.64 o 
  -4  20   3       45.46       51.03      5.70 o 
  -3  20   3     1013.81      983.07     16.34 o 
  -2  20   3      947.45      888.57     18.81 o 
  -1  20   3      539.29      498.81     19.49 o 
   0  20   3       14.76       20.27      3.52 o 
   1  20   3       63.00       70.31      5.90 o 
   2  20   3      686.47      717.51     14.89 o 
   3  20   3       11.73        9.29      4.56 o 
   4  20   3      651.94      612.90     16.79 o 
   5  20   3       25.42       40.73      6.83 o 
   6  20   3       18.22       24.82      7.85 o 
   7  20   3       14.18       13.60      7.27 o 
   8  20   3        9.14       34.12     10.11 o 
   9  20   3        0.89       -4.42      7.86 o 
  10  20   3        2.89       -9.25     13.92 o 
 -10  21   3       53.68       80.10      9.92 o 
  -9  21   3       88.04      100.71     10.19 o 
  -8  21   3        9.47        1.08      5.16 o 
  -7  21   3       20.67       12.19      5.21 o 
  -6  21   3      218.35      249.27     14.92 o 
  -5  21   3      398.12      410.48     13.58 o 
  -4  21   3      725.93      713.55     20.13 o 
  -3  21   3       52.24       49.55      7.47 o 
  -2  21   3        2.22        2.21      3.09 o 
  -1  21   3        3.43        4.15      3.07 o 
   0  21   3       44.40       41.55      4.45 o 
   1  21   3        4.16        4.89      4.02 o 
   2  21   3      418.98      433.96     11.38 o 
   3  21   3      179.99      211.34     10.99 o 
   4  21   3      414.83      451.49     14.62 o 
   5  21   3       28.49       31.50      6.41 o 
   6  21   3       17.93        8.67      6.95 o 
   7  21   3       16.00        7.81      9.11 o 
   8  21   3        5.59       -7.43      7.53 o 
   9  21   3        6.68        1.57      8.73 o 
  10  21   3       16.72        2.45     14.40 o 
 -10  22   3      163.87      163.27     12.94 o 
  -9  22   3        0.51        0.47      7.25 o 
  -8  22   3        6.15       27.08     11.85 o 
  -7  22   3      118.07      108.61      9.35 o 
  -6  22   3        5.69        2.71      4.51 o 
  -5  22   3       22.99       33.46      6.13 o 
  -4  22   3      384.03      346.97     11.99 o 
  -3  22   3       25.45       30.26      6.06 o 
  -2  22   3     2109.23     2070.22     34.07 o 
  -1  22   3     1019.49     1043.38     29.38 o 
   0  22   3      693.27      672.62     14.68 o 
   1  22   3      143.11      153.25      7.66 o 
   2  22   3       18.38       12.06      4.63 o 
   3  22   3      729.62      712.90     20.08 o 
   4  22   3     2356.61     2267.19     36.50 o 
   5  22   3       19.85       21.48      6.04 o 
   6  22   3      269.47      307.99     18.03 o 
   7  22   3       48.42       38.22     13.92 o 
   8  22   3        0.81       -0.92      9.17 o 
   9  22   3       43.64       66.08     16.49 o 
  10  22   3        5.56      -27.70     18.70 o 
 -10  23   3      129.67      142.95     12.23 o 
  -9  23   3      154.12      161.23     12.42 o 
  -8  23   3        9.13        2.90      6.14 o 
  -7  23   3       23.52       15.28      5.98 o 
  -6  23   3       46.92       51.89     12.56 o 
  -5  23   3       19.09       21.83      6.75 o 
  -4  23   3       84.32       93.67      7.71 o 
  -3  23   3      596.26      570.54     15.48 o 
  -2  23   3       57.04       51.54      6.72 o 
  -1  23   3      113.28      114.99     14.19 o 
   0  23   3      355.92      336.21     10.37 o 
   1  23   3     1036.48     1075.35     18.19 o 
   2  23   3       45.98       32.67      5.29 o 
   3  23   3      653.38      715.89     20.75 o 
   4  23   3      204.66      195.07     11.22 o 
   5  23   3      109.09      118.04     13.53 o 
   6  23   3       98.51      101.41     12.43 o 
   7  23   3       10.17        1.72      7.51 o 
   8  23   3       11.22        7.77      8.33 o 
   9  23   3        9.33       17.70     14.79 o 
 -10  24   3      173.25      233.40     17.79 o 
  -9  24   3        2.66        3.62      6.19 o 
  -8  24   3        0.22        9.37     10.25 o 
  -7  24   3       17.81       22.31      6.98 o 
  -6  24   3      758.75      729.67     21.85 o 
  -5  24   3      505.00      508.32     15.68 o 
  -4  24   3      136.43      117.84      8.68 o 
  -3  24   3       77.97       83.39      8.70 o 
  -2  24   3      833.64      849.69     19.44 o 
  -1  24   3      416.45      422.05     13.21 o 
   0  24   3      778.09      792.72     17.96 o 
   1  24   3      356.65      330.41     17.81 o 
   2  24   3      742.75      797.78     21.44 o 
   3  24   3      508.39      519.20     40.64 o 
   4  24   3      426.15      480.53     17.78 o 
   5  24   3      354.89      368.70     16.81 o 
   6  24   3       35.06       18.27      7.67 o 
   7  24   3        4.33        1.65      7.55 o 
   8  24   3        8.71        4.84     10.88 o 
   9  24   3        4.20       18.96     12.60 o 
 -10  25   3       25.79       28.59      9.40 o 
  -9  25   3       41.80       51.43     13.45 o 
  -8  25   3       48.08       50.92      9.85 o 
  -7  25   3      651.60      679.42     20.16 o 
  -6  25   3        5.96        9.13      7.17 o 
  -5  25   3      480.52      491.11     15.80 o 
  -4  25   3      620.17      650.31     17.72 o 
  -3  25   3      113.58      108.31      9.13 o 
  -2  25   3       40.69       43.17      6.45 o 
  -1  25   3      157.77      145.15      9.20 o 
   0  25   3       21.77       14.22      3.92 o 
   1  25   3      623.40      644.81     13.93 o 
   2  25   3        0.52       -1.17      4.39 o 
   3  25   3       29.07       43.71      7.42 o 
   4  25   3        0.01       -2.32      4.62 o 
   5  25   3        2.67       -1.37      6.71 o 
   6  25   3        1.04       11.41      8.12 o 
   7  25   3       93.06      105.88     15.28 o 
   8  25   3        3.05        5.19      9.79 o 
   9  25   3        0.23        1.40     19.70 o 
  -9  26   3      109.44      122.58     16.76 o 
  -8  26   3       44.13       23.58      6.98 o 
  -7  26   3        7.68        3.07      5.40 o 
  -6  26   3      176.02      205.89     14.55 o 
  -5  26   3      239.71      259.07     12.58 o 
  -4  26   3      765.49      795.33     25.56 o 
  -3  26   3     2600.09     2569.73     42.58 o 
  -2  26   3     2470.84     2403.25     40.25 o 
  -1  26   3     3491.50     3411.24     52.39 o 
   0  26   3      583.09      569.85     16.98 o 
   1  26   3       19.49       20.39      3.70 o 
   2  26   3        0.52       -2.08      5.35 o 
   3  26   3        6.80        4.67      6.79 o 
   4  26   3       49.21       63.54     24.39 o 
   5  26   3      156.49      130.87     14.58 o 
   6  26   3      213.23      216.80     26.04 o 
   7  26   3        0.90       17.44     13.13 o 
   8  26   3       64.99       33.10     17.32 o 
  -9  27   3       85.65       99.43     10.83 o 
  -8  27   3       35.01       37.42      7.67 o 
  -7  27   3        1.29       -3.48      5.20 o 
  -6  27   3      421.70      428.38     18.10 o 
  -5  27   3       53.76       44.41     10.62 o 
  -4  27   3      764.92      761.20     19.96 o 
  -3  27   3      182.12      195.06     11.22 o 
  -2  27   3        5.99        7.12      4.17 o 
  -1  27   3      154.57      184.37     10.18 o 
   0  27   3       33.05       32.93      5.28 o 
   1  27   3       50.33       53.49      5.88 o 
   2  27   3       83.84       94.31     14.77 o 
   3  27   3       15.27       10.49      5.73 o 
   4  27   3        0.04        5.17      6.86 o 
   5  27   3       31.21        2.93      9.37 o 
   6  27   3       41.36       38.53     15.43 o 
   7  27   3      190.63      147.44     23.55 o 
   8  27   3       13.76       23.82     14.69 o 
  -9  28   3        9.53       -5.49      6.10 o 
  -8  28   3        1.22        7.56      6.20 o 
  -7  28   3        1.32        6.71      5.77 o 
  -6  28   3      159.86      173.05     16.13 o 
  -5  28   3       17.93       22.50      7.11 o 
  -4  28   3       41.87       47.10      6.76 o 
  -3  28   3       25.97       33.76      6.12 o 
  -2  28   3        0.21        1.34      4.02 o 
  -1  28   3      250.72      215.08     11.18 o 
   0  28   3       84.05       90.34      7.19 o 
   1  28   3        3.23        2.54      3.44 o 
   2  28   3      254.92      260.39     34.10 o 
   3  28   3       42.02       48.61     12.03 o 
   4  28   3      284.75      288.35     29.14 o 
   5  28   3        3.13        1.13      9.94 o 
   6  28   3       44.25       54.46     17.14 o 
   7  28   3       12.06        1.49     11.59 o 
   8  28   3        0.01        9.63     12.62 o 
  -9  29   3       10.79        1.76      6.47 o 
  -8  29   3        1.28       -3.97      5.88 o 
  -7  29   3      419.97      449.17     26.09 o 
  -6  29   3      290.99      307.12     15.29 o 
  -5  29   3       11.62        5.01      5.19 o 
  -4  29   3       12.27        5.56      4.82 o 
  -3  29   3       78.55       79.23      7.96 o 
  -2  29   3       35.65       37.85      6.20 o 
  -1  29   3      444.72      492.09     15.82 o 
   0  29   3      929.99      884.48     22.40 o 
   1  29   3     1135.29     1122.83     27.08 o 
   2  29   3        5.23        0.68      9.07 o 
   3  29   3       16.20       -6.17      8.79 o 
   4  29   3      317.36      262.83     28.16 o 
   5  29   3        5.05        8.22     10.99 o 
   6  29   3       53.64       87.41     19.84 o 
   7  29   3       51.79       59.44     18.11 o 
  -9  30   3       24.37       18.78     18.61 o 
  -8  30   3        1.90       -1.86      6.13 o 
  -7  30   3        2.02       11.60      6.32 o 
  -6  30   3      118.85      127.48     17.15 o 
  -5  30   3       28.16       26.15      6.28 o 
  -4  30   3      202.74      222.07     12.13 o 
  -3  30   3       18.28       14.17     10.43 o 
  -2  30   3      144.03      157.91     10.71 o 
  -1  30   3      307.95      298.63     11.70 o 
   0  30   3       70.92       80.63      7.09 o 
   1  30   3       46.83       62.00      8.86 o 
   2  30   3      155.35      162.16     21.85 o 
   3  30   3       61.33       43.15     13.66 o 
   4  30   3      277.82      284.90     29.96 o 
   5  30   3        0.69        1.14     11.49 o 
   6  30   3       69.06       77.26     19.32 o 
   7  30   3        0.25       -2.61     13.15 o 
  -8  31   3       14.67       10.43      6.86 o 
  -7  31   3      236.39      237.54     17.26 o 
  -6  31   3       45.52       41.51      7.50 o 
  -5  31   3      160.73      178.90     12.21 o 
  -4  31   3       80.55       92.69      9.17 o 
  -3  31   3     1240.90     1283.02     28.10 o 
  -2  31   3       16.47       20.74      5.45 o 
  -1  31   3       97.04       92.60      8.69 o 
   0  31   3       31.11       37.97      7.51 o 
   1  31   3       10.49       12.60      6.02 o 
   2  31   3        0.02       -1.12      8.92 o 
   3  31   3       39.83       27.50     13.44 o 
   4  31   3       67.39       96.79     18.99 o 
   5  31   3       81.15       87.42     19.40 o 
   6  31   3       36.05       24.28     16.12 o 
   7  31   3      126.89      211.13     29.72 o 
  -8  32   3        6.44        1.03      7.93 o 
  -7  32   3       61.12       66.84      9.21 o 
  -6  32   3        7.28        5.20      7.88 o 
  -5  32   3        0.02       -4.29      4.87 o 
  -4  32   3      142.65      132.04     10.65 o 
  -3  32   3        1.54        5.43      4.94 o 
  -2  32   3       32.05       51.00      8.40 o 
  -1  32   3       18.40       16.73      6.52 o 
   0  32   3        5.91        9.67     11.29 o 
   1  32   3      156.64      152.81     19.61 o 
   2  32   3       24.15       20.45     11.85 o 
   3  32   3       22.95       17.59     11.33 o 
   4  32   3      616.68      636.38     39.77 o 
   5  32   3        8.76        2.61     10.42 o 
   6  32   3        2.74       -0.50     12.09 o 
   7  32   3        7.12       21.64     15.00 o 
  -8  33   3        9.31       -7.78      7.11 o 
  -7  33   3       50.12       51.00      8.48 o 
  -6  33   3      131.81      154.73     19.90 o 
  -5  33   3       10.68        4.67      5.45 o 
  -4  33   3        0.38       -1.75      4.68 o 
  -3  33   3       65.02       73.46      9.81 o 
  -2  33   3      133.55      155.18     13.18 o 
  -1  33   3       11.62       11.66      8.66 o 
   0  33   3       28.87       33.79      8.17 o 
   1  33   3       90.01       95.63     22.92 o 
   2  33   3        0.82        0.25      5.84 o 
   3  33   3      154.72      131.57     21.25 o 
   4  33   3        0.61        5.63     12.17 o 
   5  33   3      223.03      233.73     29.95 o 
   6  33   3       37.11       18.46     15.18 o 
  -7  34   3        1.72        2.19      6.31 o 
  -6  34   3       30.84       42.63      8.78 o 
  -5  34   3        9.94        7.40      6.93 o 
  -4  34   3       13.62       13.52      6.69 o 
  -3  34   3        7.95       -3.19      5.30 o 
  -2  34   3        0.00        2.22     14.22 o 
  -1  34   3        0.21       -4.67      5.23 o 
   0  34   3       30.50       13.19      6.68 o 
   1  34   3        0.25       -1.04      5.35 o 
   2  34   3        0.88       -1.01      5.82 o 
   3  34   3       13.60        8.90     11.82 o 
   4  34   3      126.39      150.68     24.52 o 
   5  34   3       26.38       71.30     18.94 o 
   6  34   3       80.58       83.66     21.39 o 
  -7  35   3       13.44       14.74      7.71 o 
  -6  35   3        1.34       -5.03      6.46 o 
  -5  35   3       14.45        7.73     13.36 o 
  -4  35   3       17.11       15.55      7.52 o 
  -3  35   3       31.49       28.90      7.64 o 
  -2  35   3      146.27      183.57     14.63 o 
  -1  35   3       22.85       26.14      7.05 o 
   0  35   3      191.10      184.70     14.70 o 
   1  35   3      353.63      358.46     22.00 o 
   2  35   3       40.72       42.81     12.22 o 
   3  35   3        6.65       22.65     13.35 o 
   4  35   3        7.26        4.45     11.52 o 
   5  35   3       61.51       54.40     18.57 o 
  -7  36   3        5.70        7.45      7.19 o 
  -6  36   3      105.81      106.28     12.18 o 
  -5  36   3       23.98       27.12      8.48 o 
  -4  36   3       34.50       38.26     14.34 o 
  -3  36   3      161.94      170.31     14.86 o 
  -2  36   3      113.63      124.50     12.64 o 
  -1  36   3      114.67      140.75     20.30 o 
   0  36   3      294.01      315.28     67.27 o 
   1  36   3        0.40        1.23      5.77 o 
   2  36   3       97.70       81.30     16.30 o 
   3  36   3       11.71        4.72     11.15 o 
   4  36   3       23.12       39.34     15.76 o 
   5  36   3       20.28       17.49     14.63 o 
  -6  37   3        0.57        4.11      7.23 o 
  -5  37   3       34.07       55.02     11.51 o 
  -4  37   3        5.13       -7.32      6.00 o 
  -3  37   3      158.56      180.23     15.13 o 
  -2  37   3       26.13       18.01      7.31 o 
  -1  37   3       37.03       55.27      9.81 o 
   0  37   3        0.02       -7.27      9.33 o 
   1  37   3       28.75       18.99      7.79 o 
   2  37   3      168.60      140.05     14.18 o 
   3  37   3        0.13        0.03     12.21 o 
   4  37   3        3.99        6.55     12.99 o 
   5  37   3        0.65        3.54     12.67 o 
  -6  38   3        4.00       -2.55      7.05 o 
  -5  38   3       45.52       48.57      9.68 o 
  -4  38   3        3.59       12.50      7.52 o 
  -3  38   3      142.90      137.56     13.65 o 
  -2  38   3        2.26        1.79      6.64 o 
  -1  38   3        1.52       -5.17      5.84 o 
   0  38   3       10.32        2.73      6.15 o 
   1  38   3       40.55       31.32      8.62 o 
   2  38   3       95.06      103.14     12.99 o 
   3  38   3        0.49        7.08      9.27 o 
   4  38   3       27.95       10.82     15.09 o 
  -5  39   3        2.56        9.06     14.44 o 
  -4  39   3       36.87       62.82     22.26 o 
  -3  39   3       19.20       10.33      7.49 o 
  -2  39   3       76.29       82.83     11.63 o 
  -1  39   3       29.77       17.33      7.85 o 
   0  39   3        1.21        8.32     10.50 o 
   1  39   3        0.67        7.39      6.69 o 
   2  39   3       36.84       29.25      9.14 o 
   3  39   3        1.64        6.44     15.16 o 
   4  39   3       12.74       28.26     15.77 o 
  -5  40   3       23.11       17.51      9.37 o 
  -4  40   3        0.07        0.77      7.05 o 
  -3  40   3        0.01       -2.04      7.01 o 
  -2  40   3      162.56      195.42     16.55 o 
  -1  40   3      157.72      179.73     15.79 o 
   0  40   3       43.47       51.05     10.19 o 
   1  40   3        0.56       -0.90      6.65 o 
   2  40   3        0.06        9.87      7.74 o 
   3  40   3        0.46        8.07      7.78 o 
  -4  41   3       13.66       -3.92      7.35 o 
  -3  41   3        0.85       -3.85      7.15 o 
  -2  41   3        0.42        5.51      8.00 o 
  -1  41   3      220.81      197.96     17.00 o 
   0  41   3      637.59      674.54     31.20 o 
   1  41   3       78.37       82.29     12.84 o 
   2  41   3        4.87       13.04      8.15 o 
   3  41   3       17.97       24.34      9.32 o 
  -3  42   3        0.15       -3.80      7.39 o 
  -2  42   3       24.13       26.34      9.06 o 
  -1  42   3       38.22       25.22     24.71 o 
   0  42   3       18.32       40.75     10.21 o 
   1  42   3      335.67      337.05     20.35 o 
   2  42   3        0.93        6.01      8.77 o 
   3  42   3       37.76       20.25     16.85 o 
  -3  43   3       69.66       50.93     18.84 o 
  -2  43   3        4.17        2.72     14.02 o 
  -1  43   3       35.66       28.67      9.66 o 
   0  43   3       27.83       34.66      9.95 o 
   1  43   3       31.44       67.34     19.64 o 
   2  43   3       17.60       14.84     14.78 o 
  -1  44   3      101.88      118.73     25.26 o 
   0  44   3      106.77      145.61     26.14 o 
 -11   0   4      591.44      629.16     52.20 o 
 -10   0   4      660.71      695.51     24.22 o 
  -9   0   4      919.98      879.75     37.65 o 
  -8   0   4      659.74      685.85     26.06 o 
  -7   0   4      476.60      471.57     21.04 o 
  -6   0   4      801.18      752.78     38.31 o 
  -5   0   4        0.09        0.82      6.45 o 
  -4   0   4      296.94      334.32     22.33 o 
  -3   0   4       88.06      112.84     14.40 o 
  -2   0   4       63.04      114.54     13.85 o 
  -1   0   4      223.90      177.97     14.70 o 
   0   0   4     1528.59     1721.89     37.50 o 
   1   0   4     1403.46     1505.45     34.68 o 
   2   0   4     1816.67     1893.77     34.16 o 
   3   0   4       25.36       27.23      3.36 o 
   4   0   4     1718.11     1767.04     63.39 o 
   5   0   4      216.85      240.35     30.00 o 
   6   0   4       71.18       71.09     13.72 o 
   7   0   4        6.32       11.96      6.80 o 
   8   0   4        7.50        8.46      7.72 o 
   9   0   4       46.62       36.32     16.01 o 
  10   0   4      481.91      523.29     44.13 o 
  11   0   4        0.94       -2.07     10.27 o 
 -11   1   4       54.71       49.42      7.00 o 
 -10   1   4       32.18       36.39      6.04 o 
  -9   1   4       35.51       28.89      5.53 o 
  -8   1   4      405.71      426.81     11.54 o 
  -7   1   4       27.77       15.09      2.60 o 
  -6   1   4       61.26       70.55     10.66 o 
  -5   1   4       49.96       47.63     13.96 o 
  -4   1   4      196.95      240.15     15.25 o 
  -3   1   4      329.90      330.26     14.98 o 
  -2   1   4      256.45      284.57     14.84 o 
  -1   1   4      644.70      715.69     20.86 o 
   0   1   4     1475.75     1515.29     24.19 o 
   1   1   4     1190.63     1275.41     21.93 o 
   2   1   4        0.74        5.93      2.34 o 
   3   1   4      728.51      750.96      9.55 o 
   4   1   4       57.55       50.74     10.04 o 
   5   1   4      228.27      229.76      9.68 o 
   6   1   4        1.13        3.21      3.95 o 
   7   1   4        9.26       11.39      4.78 o 
   8   1   4       60.55       60.81      8.12 o 
   9   1   4        0.02       -7.48      4.79 o 
  10   1   4      178.94      153.69     13.16 o 
  11   1   4        2.14        0.50      7.53 o 
 -11   2   4        0.59        4.42      5.18 o 
 -10   2   4       31.47       54.86     13.12 o 
  -9   2   4       43.51       35.72      6.47 o 
  -8   2   4      213.21      184.03      8.05 o 
  -7   2   4       79.51       72.48      8.06 o 
  -6   2   4        4.26        8.43      3.02 o 
  -5   2   4      184.35      166.55     13.78 o 
  -4   2   4       80.64      105.81     10.64 o 
  -3   2   4      612.08      626.60     20.78 o 
  -2   2   4      262.57      225.74     16.81 o 
  -1   2   4      866.84      885.10     38.81 o 
   0   2   4     3504.62     3470.55     45.30 o 
   1   2   4       36.12       48.55      4.84 o 
   2   2   4       44.63       35.62      4.22 o 
   3   2   4      154.69      174.81      6.24 o 
   4   2   4      366.62      390.03     27.84 o 
   5   2   4       42.48       46.85      5.90 o 
   6   2   4       22.21       25.80      5.31 o 
   7   2   4       18.04       12.67      4.90 o 
   8   2   4       35.51       25.63      6.89 o 
   9   2   4        9.09       10.52      6.13 o 
  10   2   4       11.09       18.09      7.49 o 
  11   2   4        7.04       17.56     10.47 o 
 -11   3   4       15.97       18.97      7.12 o 
 -10   3   4       69.72       89.99     11.86 o 
  -9   3   4      219.88      194.16      9.27 o 
  -8   3   4       96.65       90.52      6.66 o 
  -7   3   4      102.97      118.96      8.52 o 
  -6   3   4      236.13      237.41      7.87 o 
  -5   3   4        3.77        1.08      4.88 o 
  -4   3   4        2.87       18.69      6.06 o 
  -3   3   4      447.22      525.37     18.75 o 
  -2   3   4      523.68      554.00     18.37 o 
  -1   3   4      429.78      423.60     15.41 o 
   0   3   4     1268.48     1401.29     29.56 o 
   1   3   4      350.85      334.39     10.14 o 
   2   3   4       81.66       85.25      5.74 o 
   3   3   4      576.12      533.06      9.86 o 
   4   3   4       25.98       26.45     12.51 o 
   5   3   4      377.86      390.72     12.16 o 
   6   3   4      104.82       93.19      9.23 o 
   7   3   4       85.25       87.40      8.39 o 
   8   3   4       18.89       24.67      6.68 o 
   9   3   4        1.88        5.65      6.31 o 
  10   3   4       25.30       19.21      7.88 o 
  11   3   4       11.18       25.74      8.51 o 
 -11   4   4      175.57      196.84     10.87 o 
 -10   4   4       80.49       88.96      7.58 o 
  -9   4   4      160.89      178.49     11.14 o 
  -8   4   4      379.35      335.22     11.67 o 
  -7   4   4     1445.68     1406.72     28.28 o 
  -6   4   4      272.18      272.63      7.87 o 
  -5   4   4      262.77      271.22     15.48 o 
  -4   4   4      150.66      148.35     12.39 o 
  -3   4   4      374.19      453.97     17.36 o 
  -2   4   4       69.91       71.98      7.77 o 
  -1   4   4      192.93      229.03      9.16 o 
   0   4   4     1273.41     1334.61     22.17 o 
   1   4   4     1844.28     1814.98     32.71 o 
   2   4   4       90.42       92.07      5.80 o 
   3   4   4      706.98      695.25     15.55 o 
   4   4   4        0.00       -4.24      9.60 o 
   5   4   4      131.64      151.49      8.88 o 
   6   4   4       28.03       24.52      8.01 o 
   7   4   4        0.12        1.23      4.46 o 
   8   4   4       15.13       22.28      8.54 o 
   9   4   4        0.38       -5.33      5.10 o 
  10   4   4      108.90      105.91     11.59 o 
  11   4   4        0.00       -1.33      8.70 o 
 -11   5   4        1.40       -1.68      4.80 o 
 -10   5   4      747.55      731.33     17.36 o 
  -9   5   4       74.20       58.81      5.98 o 
  -8   5   4      790.93      824.66     16.09 o 
  -7   5   4      923.77      837.19     20.65 o 
  -6   5   4       38.29       43.78      5.33 o 
  -5   5   4       12.21       17.11      3.01 o 
  -4   5   4      108.48      121.52     11.13 o 
  -3   5   4      174.56      195.29     12.20 o 
  -2   5   4      407.24      484.01     16.90 o 
  -1   5   4     1897.21     1852.83     31.65 o 
   0   5   4      132.32      156.60      7.44 o 
   1   5   4      812.37      863.85     17.69 o 
   2   5   4       12.83        8.11      2.28 o 
   3   5   4       85.16       70.32      5.80 o 
   4   5   4      335.93      308.85     28.27 o 
   5   5   4       25.28       19.20      4.42 o 
   6   5   4       80.50       87.41      7.90 o 
   7   5   4      351.31      330.49     16.08 o 
   8   5   4       38.36       32.15     10.73 o 
   9   5   4        4.63        4.88      5.89 o 
  10   5   4      238.81      242.91     15.89 o 
  11   5   4      142.19      105.98     15.29 o 
 -11   6   4       51.65       55.66     17.02 o 
 -10   6   4        7.34        4.08      4.57 o 
  -9   6   4        1.28       -3.59      3.50 o 
  -8   6   4       34.52       36.52      4.41 o 
  -7   6   4      329.00      363.08     19.87 o 
  -6   6   4      963.54      983.18     21.34 o 
  -5   6   4      287.47      287.77      7.25 o 
  -4   6   4        9.43       11.71      4.95 o 
  -3   6   4      513.26      534.60     18.77 o 
  -2   6   4      458.77      463.94     16.39 o 
  -1   6   4       81.58      115.59      8.66 o 
   0   6   4     5316.68     5364.84     90.34 o 
   1   6   4     2634.86     2698.68     48.16 o 
   2   6   4     1713.77     1861.45     29.30 o 
   3   6   4       17.81       21.39      3.94 o 
   4   6   4      215.10      168.46     16.80 o 
   5   6   4        2.71        0.09      3.70 o 
   6   6   4       95.37       75.25      7.37 o 
   7   6   4       26.72       28.41      6.84 o 
   8   6   4      654.77      689.40     20.33 o 
   9   6   4       32.64       23.85      7.82 o 
  10   6   4       46.94       63.11      9.86 o 
 -11   7   4       18.52       14.77      5.27 o 
 -10   7   4       89.21      101.40      8.76 o 
  -9   7   4      225.64      290.57     17.74 o 
  -8   7   4      254.56      224.40      7.89 o 
  -7   7   4     2582.11     2533.83     43.60 o 
  -6   7   4       15.08       15.90      4.56 o 
  -5   7   4       22.05       24.43      4.57 o 
  -4   7   4     1969.12     2062.46     31.58 o 
  -3   7   4       74.13       82.35      8.80 o 
  -2   7   4       93.73       98.06     10.88 o 
  -1   7   4      647.99      670.66     18.67 o 
   0   7   4      140.11      132.42      9.34 o 
   1   7   4     2366.88     2325.72     35.17 o 
   2   7   4        2.39       -4.14      2.07 o 
   3   7   4        3.43        5.25      2.70 o 
   4   7   4      118.29      118.13      9.49 o 
   5   7   4       19.78       12.91      4.17 o 
   6   7   4      117.92      104.78      8.40 o 
   7   7   4      321.63      335.30     13.87 o 
   8   7   4       51.17       76.74      8.69 o 
   9   7   4        0.67       -1.59      5.90 o 
  10   7   4        1.96      -11.26      5.63 o 
 -11   8   4       12.84       11.35      5.18 o 
 -10   8   4       25.21       34.48      5.54 o 
  -9   8   4       11.76       11.18      4.08 o 
  -8   8   4      184.31      201.18      7.17 o 
  -7   8   4      180.06      177.08     11.09 o 
  -6   8   4        4.20        5.67      3.96 o 
  -5   8   4       12.90       18.78      3.19 o 
  -4   8   4      671.02      643.91     12.28 o 
  -3   8   4       16.46       10.12      5.90 o 
  -1   8   4      343.86      340.65     12.46 o 
   0   8   4      351.32      335.79      7.82 o 
   1   8   4     1199.36     1249.42     20.15 o 
   2   8   4        8.04        8.56      2.60 o 
   3   8   4        4.72        0.33      2.81 o 
   4   8   4      106.47      106.41      9.15 o 
   5   8   4      353.94      331.25     11.94 o 
   6   8   4       28.05       25.78      6.16 o 
   7   8   4        1.66       -0.09      4.24 o 
   8   8   4     1099.46     1069.33     25.85 o 
   9   8   4       36.75       34.40      7.95 o 
  10   8   4       20.15        7.52      7.16 o 
 -11   9   4       21.86       27.44      9.16 o 
 -10   9   4      151.67      176.09      9.24 o 
  -9   9   4       64.97       93.73      6.61 o 
  -8   9   4       88.56       82.85     11.83 o 
  -7   9   4       78.72       81.13      8.25 o 
  -6   9   4       68.06       75.13     12.22 o 
  -5   9   4      104.07      112.06     13.48 o 
  -4   9   4       87.21      124.26      5.62 o 
  -3   9   4       76.32       60.21      3.54 o 
  -2   9   4      349.77      334.44      6.84 o 
  -1   9   4      929.04     1042.83     18.03 o 
   0   9   4     1153.41     1258.09     15.31 o 
   1   9   4     2104.64     2208.42     27.19 o 
   2   9   4      161.21      157.48      8.46 o 
   3   9   4     1131.14     1119.51     22.37 o 
   4   9   4        0.95       -6.74      4.22 o 
   5   9   4       65.16       42.55     10.05 o 
   6   9   4       16.61       11.33      4.67 o 
   7   9   4      120.71      105.90      9.36 o 
   8   9   4       39.34       41.35      7.37 o 
   9   9   4       19.43        6.39      7.07 o 
  10   9   4       31.73       17.75      7.80 o 
 -11  10   4        2.52        4.10      5.74 o 
 -10  10   4       33.69       35.10      5.53 o 
  -9  10   4       26.97       25.41      4.42 o 
  -8  10   4      659.41      618.23     19.56 o 
  -7  10   4       64.78       64.61      7.74 o 
  -6  10   4      303.50      300.77     12.85 o 
  -5  10   4      386.53      416.78     14.65 o 
  -4  10   4      216.35      225.54     11.48 o 
  -3  10   4       37.77       62.51      5.41 o 
  -1  10   4     1591.15     1636.36     21.55 o 
   0  10   4     1522.32     1608.10     20.43 o 
   1  10   4     2504.38     2623.05     36.89 o 
   2  10   4      146.70      164.92     14.60 o 
   3  10   4      294.74      288.53     16.57 o 
   4  10   4       25.81       23.56      5.67 o 
   5  10   4       63.30       72.11     13.06 o 
   6  10   4       92.96       99.71     10.83 o 
   7  10   4       21.42       32.48      6.57 o 
   8  10   4       55.68       34.95      7.12 o 
   9  10   4        0.58        0.47      5.79 o 
  10  10   4        8.42       -8.08      6.18 o 
 -11  11   4      116.35      110.20     14.67 o 
 -10  11   4        0.42       -7.79      4.08 o 
  -9  11   4        5.17        5.99      3.73 o 
  -8  11   4        6.47       -0.39      5.07 o 
  -7  11   4      186.49      172.15     11.42 o 
  -6  11   4        5.25        1.27      4.80 o 
  -5  11   4      256.27      262.46     10.90 o 
  -4  11   4      521.27      521.34     16.83 o 
  -3  11   4       46.17       39.04      3.61 o 
  -2  11   4       60.30       74.49      4.64 o 
  -1  11   4       42.93       70.40      4.09 o 
   0  11   4      252.36      296.60      9.86 o 
   1  11   4     1778.72     1868.83     27.73 o 
   2  11   4        0.53        0.78      1.68 o 
   3  11   4      287.36      290.22     12.09 o 
   4  11   4       73.84       66.57      8.69 o 
   5  11   4     1039.88     1040.23     26.60 o 
   6  11   4        3.02        1.43      5.33 o 
   7  11   4      112.46      147.37     13.44 o 
   8  11   4        0.00        5.14      5.61 o 
   9  11   4       27.27       34.40      8.75 o 
  10  11   4        0.02        2.43      6.67 o 
 -11  12   4        5.24       -1.74     10.54 o 
 -10  12   4       50.62       41.39      6.19 o 
  -9  12   4       16.43       13.93      7.75 o 
  -8  12   4       14.02       13.66      8.65 o 
  -7  12   4      802.64      687.97     19.88 o 
  -6  12   4      151.07      111.74     12.15 o 
  -5  12   4       10.15        6.36      4.02 o 
  -4  12   4      216.20      195.73      9.84 o 
  -3  12   4       19.36       12.60      2.70 o 
  -2  12   4      362.58      340.34     20.89 o 
  -1  12   4      231.94      246.16      7.58 o 
   0  12   4      929.38     1004.80     17.69 o 
   1  12   4       20.29       25.22      5.09 o 
   2  12   4        0.05       -1.03      1.91 o 
   3  12   4      124.63      132.95      9.75 o 
   4  12   4      467.32      486.60     17.04 o 
   5  12   4      315.55      349.07     15.80 o 
   6  12   4       13.41       28.05     17.51 o 
   7  12   4      262.90      245.25     16.61 o 
   8  12   4       10.88       -3.43      7.42 o 
   9  12   4       21.97       30.80      7.69 o 
  10  12   4       20.10       22.96      8.31 o 
 -11  13   4       82.77      114.60     16.95 o 
 -10  13   4       15.79        5.61      8.05 o 
  -9  13   4       30.75       21.44      8.52 o 
  -8  13   4       82.08       78.94     10.83 o 
  -7  13   4       51.06       61.52      7.83 o 
  -6  13   4      138.97      119.28      9.32 o 
  -5  13   4       23.48       35.16      5.58 o 
  -4  13   4      462.55      419.65     12.80 o 
  -3  13   4       15.79       11.52      4.60 o 
  -2  13   4      256.97      265.96      6.60 o 
  -1  13   4     1828.01     1881.13     22.69 o 
   0  13   4       78.49       92.53      7.53 o 
   1  13   4       71.36       70.31      7.83 o 
   2  13   4        6.82        8.28      2.52 o 
   3  13   4      859.98      842.35     21.16 o 
   4  13   4       53.93       48.33      7.26 o 
   5  13   4       18.50       21.09      7.01 o 
   6  13   4       54.71       41.89     12.22 o 
   7  13   4      234.77      252.87     17.12 o 
   8  13   4        2.88       -6.48      7.60 o 
   9  13   4        1.25       -2.72      9.30 o 
  10  13   4       10.46       11.88     10.25 o 
 -11  14   4       18.08       -5.29     15.72 o 
 -10  14   4      215.77      176.89     37.55 o 
  -9  14   4        3.50        1.08      6.91 o 
  -8  14   4      149.31      127.08     22.93 o 
  -7  14   4      539.94      461.11     19.84 o 
  -6  14   4        0.43        5.34      5.35 o 
  -5  14   4        1.45        2.63      4.22 o 
  -4  14   4      112.51      131.81      8.44 o 
  -3  14   4       16.66       11.19      4.80 o 
  -2  14   4      318.57      316.67      7.28 o 
  -1  14   4        0.13        2.64      2.50 o 
   0  14   4      919.13      848.54     19.86 o 
   1  14   4       71.45       87.30      7.67 o 
   2  14   4      137.67      124.05      9.66 o 
   3  14   4      175.75      165.82     10.88 o 
   4  14   4       48.46       68.53      8.59 o 
   5  14   4      611.52      537.34     19.15 o 
   6  14   4        2.39        0.62      5.66 o 
   7  14   4       38.56       52.60     11.62 o 
   8  14   4       35.09       58.08     10.75 o 
   9  14   4        0.15       -5.44     10.75 o 
  10  14   4        4.80      -19.55     12.99 o 
 -11  15   4       11.06      -15.19     15.32 o 
 -10  15   4       20.67       12.51      8.76 o 
  -9  15   4      141.12      121.96     13.92 o 
  -8  15   4        0.04       -6.25      5.65 o 
  -7  15   4       42.65       35.91     10.44 o 
  -6  15   4       94.86      100.12     10.98 o 
  -5  15   4      297.27      237.42     13.97 o 
  -4  15   4      114.16      119.89     10.54 o 
  -3  15   4        4.40       12.34      4.22 o 
  -2  15   4        4.31        5.55      2.29 o 
  -1  15   4      615.97      669.35     16.10 o 
   0  15   4       44.90       35.88      6.80 o 
   1  15   4      490.40      520.22     15.63 o 
   2  15   4       29.66       44.04      3.90 o 
   3  15   4        0.19       -3.51      4.24 o 
   4  15   4      194.75      190.23     12.59 o 
   5  15   4      403.55      396.74     24.67 o 
   6  15   4       26.77       34.22      7.87 o 
   7  15   4       80.17       72.98     10.63 o 
   8  15   4      144.55      187.20     16.27 o 
   9  15   4        0.18      -10.59      7.96 o 
  10  15   4        2.22        4.82      9.52 o 
 -11  16   4        0.08      -13.41     13.64 o 
 -10  16   4        0.33        4.15      7.97 o 
  -9  16   4        8.63        7.67      7.60 o 
  -8  16   4       37.25       30.03      8.74 o 
  -7  16   4       27.84       22.96      7.63 o 
  -6  16   4        0.52        7.80      5.95 o 
  -5  16   4      823.70      785.88     24.73 o 
  -4  16   4     1013.90     1023.38     42.12 o 
  -3  16   4     1344.67     1297.89     52.31 o 
  -2  16   4      533.15      533.34     16.49 o 
  -1  16   4      259.06      251.34     11.05 o 
   0  16   4       74.41       72.59     10.68 o 
   1  16   4      184.58      188.04     10.89 o 
   2  16   4      525.93      547.03     11.15 o 
   3  16   4      138.54      145.08     10.74 o 
   4  16   4     1859.48     1958.55     38.23 o 
   5  16   4        0.13       -1.97      5.30 o 
   6  16   4        7.60        2.77      6.00 o 
   7  16   4       81.48      125.93     13.27 o 
   8  16   4        0.56       26.56     13.87 o 
   9  16   4        0.01       -3.11      8.42 o 
  10  16   4        1.64      -12.39      9.29 o 
 -10  17   4       14.73       12.65      8.81 o 
  -9  17   4       21.19       14.00     11.22 o 
  -8  17   4      740.97      755.17     27.83 o 
  -7  17   4       38.13       46.15      9.04 o 
  -6  17   4      179.31      171.98     14.01 o 
  -5  17   4      105.61      106.57     13.70 o 
  -4  17   4      657.17      602.33     21.10 o 
  -3  17   4      126.49      115.25     18.26 o 
  -2  17   4      284.31      241.37     24.29 o 
  -1  17   4      102.65      111.42     16.06 o 
   0  17   4       12.20       15.25      4.26 o 
   1  17   4       24.91       28.67      5.05 o 
   2  17   4       18.72       18.08      3.31 o 
   3  17   4      213.33      222.48     13.12 o 
   4  17   4      142.99      150.08     11.70 o 
   5  17   4        3.72        2.09      5.82 o 
   6  17   4       12.03       12.36      7.15 o 
   7  17   4        0.18       10.34     10.97 o 
   8  17   4       59.29       49.41     11.91 o 
   9  17   4        0.67        1.22      8.44 o 
  10  17   4        4.86       -7.65      9.50 o 
 -10  18   4      121.40      134.39     15.95 o 
  -9  18   4       13.62        7.74      7.96 o 
  -8  18   4       31.48       25.25      8.69 o 
  -7  18   4       10.23        2.40      8.13 o 
  -6  18   4       32.78       32.07      7.90 o 
  -5  18   4        8.53        7.55      5.82 o 
  -4  18   4       21.14       27.02      6.59 o 
  -3  18   4       84.41       93.49      9.72 o 
  -2  18   4       12.66       14.63      9.23 o 
  -1  18   4      347.22      359.29     24.37 o 
   0  18   4       34.39       21.37      9.38 o 
   1  18   4      317.49      327.33     10.86 o 
   2  18   4      356.03      392.03      9.84 o 
   3  18   4      502.66      538.84     17.80 o 
   4  18   4      344.70      315.08     16.36 o 
   5  18   4       33.19       37.13      8.21 o 
   6  18   4       63.60       56.64      9.74 o 
   7  18   4      102.06       84.33     11.61 o 
   8  18   4       18.13       -4.44      7.26 o 
   9  18   4       11.30       20.15      9.73 o 
  10  18   4       22.11       -4.15     10.44 o 
 -10  19   4      159.15      212.89     19.68 o 
  -9  19   4       23.86       19.01     24.82 o 
  -8  19   4       56.88       49.78     10.16 o 
  -7  19   4       87.39       73.76     11.10 o 
  -6  19   4      540.98      548.13     28.35 o 
  -5  19   4        1.01       -4.01      4.80 o 
  -4  19   4     1701.33     1647.25     39.82 o 
  -3  19   4       82.48      112.35     10.95 o 
  -2  19   4      273.48      272.37     33.01 o 
  -1  19   4      251.77      221.94     13.29 o 
   0  19   4     2609.45     2589.16     44.04 o 
   1  19   4     1013.06     1008.88     17.00 o 
   2  19   4      491.13      523.83     11.63 o 
   3  19   4       43.07       31.32      6.56 o 
   4  19   4      197.57      204.79     13.63 o 
   5  19   4      416.62      396.73     18.04 o 
   6  19   4      150.70      111.55     13.88 o 
   7  19   4       84.28       88.62     17.69 o 
   8  19   4       22.43       27.87      9.58 o 
   9  19   4       39.26       41.41     15.89 o 
 -10  20   4        0.00      -12.38      9.86 o 
  -9  20   4       84.60       94.11     19.24 o 
  -8  20   4        0.35       -3.26      7.03 o 
  -7  20   4       94.03       99.42     12.70 o 
  -6  20   4        1.67        8.13      6.44 o 
  -5  20   4      625.36      600.66     22.70 o 
  -4  20   4     1514.96     1470.38     47.43 o 
  -3  20   4     2926.17     2744.89     56.26 o 
  -2  20   4     1018.19      885.65     26.34 o 
  -1  20   4     1258.93     1214.75     31.70 o 
   0  20   4     1421.13     1383.84     29.00 o 
   1  20   4      413.95      403.95      8.07 o 
   2  20   4       28.21       28.80      5.99 o 
   3  20   4      498.54      441.21     16.47 o 
   4  20   4      313.82      329.69     16.15 o 
   5  20   4      274.34      263.14     16.07 o 
   6  20   4        0.35        2.41      6.60 o 
   7  20   4      109.29       62.10     10.56 o 
   8  20   4        4.37        5.67     12.76 o 
   9  20   4        0.39       -4.03      8.53 o 
 -10  21   4       74.13       79.90     19.56 o 
  -9  21   4        0.09      -12.22      9.26 o 
  -8  21   4       23.87       20.49      8.45 o 
  -7  21   4       33.18       40.13      9.36 o 
  -6  21   4        7.33        5.22      6.48 o 
  -5  21   4      594.04      532.32     21.72 o 
  -4  21   4     2029.71     1997.55     50.41 o 
  -3  21   4       17.19       23.40      6.81 o 
  -2  21   4       13.43       12.75      6.21 o 
  -1  21   4        3.90        7.06      5.30 o 
   0  21   4      186.83      168.73     11.14 o 
   1  21   4       76.01       90.36      5.44 o 
   2  21   4      374.75      338.18     14.96 o 
   3  21   4       15.25       15.88      6.40 o 
   4  21   4      796.67      860.13     28.58 o 
   5  21   4      587.29      651.35     22.13 o 
   6  21   4       64.40       97.61     18.12 o 
   7  21   4       31.66       20.90     13.54 o 
   8  21   4       94.47      101.00     19.44 o 
   9  21   4        0.51        7.48     16.81 o 
 -10  22   4       18.84       24.71     17.97 o 
  -9  22   4       25.02       23.58      9.63 o 
  -8  22   4        2.90        9.67      8.51 o 
  -7  22   4       50.39       35.21      9.54 o 
  -6  22   4      362.90      337.62     19.50 o 
  -5  22   4     1001.37     1015.46     31.54 o 
  -4  22   4      210.91      207.67     21.84 o 
  -3  22   4      248.08      246.39     23.92 o 
  -2  22   4      242.00      188.85     14.14 o 
  -1  22   4       55.93       50.88      8.12 o 
   0  22   4      853.54      862.64     22.44 o 
   1  22   4      428.76      407.00      8.90 o 
   2  22   4      470.38      444.68     16.29 o 
   3  22   4      384.97      411.20     19.59 o 
   4  22   4      184.01      220.10     44.47 o 
   5  22   4      956.41     1076.68     28.89 o 
   6  22   4        0.16       -2.34      6.67 o 
   7  22   4        1.78       22.07      8.26 o 
   8  22   4       26.51       31.71     10.41 o 
   9  22   4        8.33        8.45     13.06 o 
 -10  23   4       65.41       35.93     20.59 o 
  -9  23   4        0.86        4.25      8.80 o 
  -8  23   4      231.10      210.12     18.76 o 
  -7  23   4       55.25       57.87     10.62 o 
  -6  23   4      163.29      149.52     14.79 o 
  -5  23   4       83.99      110.57     12.56 o 
  -4  23   4      381.44      376.83     29.41 o 
  -3  23   4        4.94        1.89      5.35 o 
  -2  23   4       63.22       53.71     18.12 o 
  -1  23   4      695.14      697.16     24.02 o 
   0  23   4      323.56      318.13      8.30 o 
   1  23   4      388.89      325.50     16.43 o 
   2  23   4      748.68      676.65     17.07 o 
   3  23   4       19.88       19.06      7.22 o 
   4  23   4       11.90        4.49      6.78 o 
   5  23   4       18.70       13.94     11.85 o 
   6  23   4      104.44       93.37     14.75 o 
   7  23   4        4.02       11.65      8.04 o 
   8  23   4       23.68       39.62     11.15 o 
   9  23   4        3.92        0.85     12.64 o 
  -9  24   4       21.59        5.14      8.89 o 
  -8  24   4       17.90       15.41      8.93 o 
  -7  24   4       25.75       36.61      9.62 o 
  -6  24   4      312.90      317.07     20.67 o 
  -5  24   4      724.56      714.07     26.56 o 
  -4  24   4      156.67      166.16     14.83 o 
  -3  24   4      145.54      137.27     12.98 o 
  -2  24   4        7.83        8.12      5.65 o 
  -1  24   4      529.85      505.36     40.14 o 
   0  24   4     1212.73     1139.21     16.05 o 
   1  24   4      757.78      711.09     26.91 o 
   2  24   4      822.55      816.32     17.66 o 
   3  24   4      421.52      487.01     23.29 o 
   4  24   4       57.09       51.11     10.09 o 
   5  24   4       40.74       29.08      9.53 o 
   6  24   4        2.83        6.37     19.00 o 
   7  24   4       76.39      113.83     15.85 o 
   8  24   4       46.29       58.51     26.13 o 
   9  24   4      106.17       61.09     18.74 o 
  -9  25   4       13.19       20.12     10.22 o 
  -8  25   4       98.73      123.88     15.47 o 
  -7  25   4        0.70        7.96      8.10 o 
  -6  25   4      413.86      410.67     32.33 o 
  -5  25   4       18.82       22.69      8.03 o 
  -4  25   4       27.04       39.91      8.63 o 
  -3  25   4      265.93      287.80     20.02 o 
  -2  25   4       35.94       19.09      6.92 o 
  -1  25   4       10.10        7.02      7.04 o 
   0  25   4        5.70       12.46      3.48 o 
   1  25   4       29.31       22.09      4.36 o 
   2  25   4       23.29       25.55      4.53 o 
   3  25   4      246.85      215.61     36.39 o 
   4  25   4       57.25       59.55     10.89 o 
   5  25   4      365.05      328.25     22.65 o 
   6  25   4        7.28       14.60      8.87 o 
   7  25   4       16.46       38.01     11.85 o 
   8  25   4      300.99      350.93     36.62 o 
  -9  26   4        1.12       -7.07      8.59 o 
  -8  26   4       40.26       67.89     21.67 o 
  -7  26   4        0.67        1.22      7.40 o 
  -6  26   4       41.90       44.20     10.18 o 
  -5  26   4        4.90       -2.47      6.22 o 
  -4  26   4      894.00      897.29     30.19 o 
  -3  26   4        8.52        5.30      6.30 o 
  -2  26   4        5.21        8.31      9.34 o 
  -1  26   4        1.29        5.12      4.55 o 
   0  26   4       17.76       25.88      5.17 o 
   1  26   4        0.97       -3.03      3.78 o 
   2  26   4        5.56        7.31      3.88 o 
   3  26   4       17.35       26.68     14.29 o 
   4  26   4      144.38      191.12     17.15 o 
   5  26   4      497.73      529.11     43.75 o 
   6  26   4        8.24       24.71     13.03 o 
   7  26   4        3.73        7.33     12.58 o 
   8  26   4        0.31        5.98     12.57 o 
  -9  27   4        2.06       -4.71     14.31 o 
  -8  27   4      129.88      117.87     15.55 o 
  -7  27   4       43.89       57.17     12.59 o 
  -6  27   4        5.26        7.93      7.67 o 
  -5  27   4       34.56       21.52     12.54 o 
  -4  27   4      671.40      677.59     26.50 o 
  -3  27   4      669.05      742.62     27.11 o 
  -2  27   4      285.60      319.57     17.39 o 
  -1  27   4       13.88       15.57      3.23 o 
   0  27   4      530.65      517.59     13.05 o 
   1  27   4       29.64       31.90      4.90 o 
   2  27   4       98.53       99.03     10.22 o 
   3  27   4      507.62      512.98     23.27 o 
   4  27   4      360.67      364.88     20.72 o 
   5  27   4       19.04       24.91     14.49 o 
   6  27   4      109.38      131.03     21.98 o 
   7  27   4        8.93       15.22     13.52 o 
   8  27   4       17.67       47.99     18.13 o 
  -9  28   4        0.98       10.05     15.15 o 
  -8  28   4        7.06        0.31      8.14 o 
  -7  28   4        4.79        0.15      7.65 o 
  -6  28   4       10.98       18.71     11.32 o 
  -5  28   4        3.02       -6.21      6.08 o 
  -4  28   4        7.22        3.82      6.90 o 
  -3  28   4      308.47      334.30     19.71 o 
  -2  28   4       14.49       29.53      8.65 o 
  -1  28   4       22.13       13.12      3.48 o 
   0  28   4      273.03      295.23     10.60 o 
   1  28   4     1388.42     1379.15     24.77 o 
   2  28   4      803.15      825.90     24.54 o 
   3  28   4      156.39      125.03     16.42 o 
   4  28   4       58.35       73.13     11.85 o 
   5  28   4      399.21      444.63     33.10 o 
   6  28   4       33.85       11.73     13.07 o 
   7  28   4      118.30      144.95     24.28 o 
   8  28   4       98.29      117.78     23.66 o 
  -8  29   4      340.32      449.51     26.26 o 
  -7  29   4       46.45       49.82     11.61 o 
  -6  29   4        4.97        2.11      7.51 o 
  -5  29   4        0.25       -2.19      6.90 o 
  -4  29   4        0.81        6.12      7.09 o 
  -3  29   4      112.62      118.58     13.54 o 
  -2  29   4       11.97       15.82      9.34 o 
  -1  29   4      383.78      374.34     10.87 o 
   0  29   4       28.49       27.98      5.91 o 
   1  29   4      510.16      522.04     14.25 o 
   2  29   4      302.77      321.07     13.48 o 
   3  29   4      177.29      170.24     16.30 o 
   4  29   4       82.14       72.83     17.52 o 
   5  29   4       93.97       91.23     18.75 o 
   6  29   4       49.14       38.71     15.24 o 
   7  29   4        9.36      -10.30     12.27 o 
   8  29   4        8.50        9.34     14.02 o 
  -8  30   4       44.81       72.22     13.85 o 
  -7  30   4      115.56      141.00     16.90 o 
  -6  30   4       22.03        3.67     10.30 o 
  -5  30   4        0.09       -2.96     13.25 o 
  -4  30   4        3.18        5.49      7.18 o 
  -3  30   4      101.18      109.03     13.24 o 
  -2  30   4        2.28        5.66      3.08 o 
  -1  30   4      436.16      444.48     12.31 o 
   0  30   4       56.57       60.22      6.09 o 
   1  30   4      182.07      156.24      9.26 o 
   2  30   4      138.41      145.20     10.41 o 
   3  30   4       14.51       14.08     11.44 o 
   4  30   4      185.81      200.89     25.37 o 
   5  30   4       10.04        4.92     10.82 o 
   6  30   4      115.07       76.95     18.96 o 
   7  30   4       57.52       70.15     19.60 o 
  -8  31   4       20.43        1.99     15.30 o 
  -7  31   4        1.80       -0.58      8.47 o 
  -6  31   4       22.53       24.27      9.93 o 
  -5  31   4      111.81      123.68     14.90 o 
  -4  31   4      220.75      236.39     39.23 o 
  -3  31   4       24.43       38.38     15.72 o 
  -2  31   4      134.50      144.24     10.84 o 
  -1  31   4       69.33       73.21      6.22 o 
   0  31   4       25.06       42.50      5.46 o 
   1  31   4      123.04      114.92     12.56 o 
   2  31   4       45.54       51.08      8.16 o 
   3  31   4        3.20       -2.53     10.68 o 
   4  31   4        1.94       -5.14      9.06 o 
   5  31   4       23.01       23.06     12.82 o 
   6  31   4       73.34      111.31     21.69 o 
   7  31   4        1.47      -10.82     11.95 o 
  -7  32   4       26.22       27.65     11.61 o 
  -6  32   4      401.40      439.54     24.53 o 
  -5  32   4       16.00       21.50     12.68 o 
  -4  32   4      155.10      140.68     15.69 o 
  -3  32   4       75.13       86.69     15.05 o 
  -2  32   4       53.40       51.90      5.72 o 
  -1  32   4       25.07       20.50      4.43 o 
   0  32   4        0.10        2.25      4.32 o 
   1  32   4       75.32       77.70      9.12 o 
   2  32   4      167.12      151.92     12.53 o 
   3  32   4      295.79      286.80     22.74 o 
   4  32   4        9.51       -1.95      9.61 o 
   5  32   4       44.58       25.96     14.56 o 
   6  32   4       49.12       27.48     15.10 o 
   7  32   4        0.71       -4.78     13.12 o 
  -7  33   4      112.54      120.54     16.50 o 
  -6  33   4       32.44       36.23     11.13 o 
  -5  33   4        1.06       -6.85     10.87 o 
  -4  33   4      302.31      320.43     33.36 o 
  -3  33   4       63.00       52.51     10.61 o 
  -2  33   4       49.00       60.59      6.27 o 
  -1  33   4      129.02      110.43      9.33 o 
   0  33   4      209.80      213.84     41.94 o 
   1  33   4       95.06      117.19     11.02 o 
   2  33   4       24.28       27.49      6.85 o 
   3  33   4        9.47       11.40      6.49 o 
   4  33   4       46.76       40.78     15.13 o 
   5  33   4        0.20        1.36     12.67 o 
   6  33   4       64.23       49.49     17.69 o 
  -7  34   4       29.15       42.28     19.26 o 
  -6  34   4       28.70       17.94     10.07 o 
  -5  34   4      187.95      217.71     19.83 o 
  -4  34   4      131.88      161.62     17.00 o 
  -3  34   4      151.14      168.64     23.36 o 
  -2  34   4        3.21       -3.30      5.51 o 
  -1  34   4        4.86        5.85      4.92 o 
   0  34   4       24.67       27.30      7.44 o 
   1  34   4       13.22        2.78      5.49 o 
   2  34   4        3.86       -4.53      5.05 o 
   3  34   4      292.80      286.04     16.71 o 
   4  34   4       20.37       51.60     16.68 o 
   5  34   4      173.17      196.44     28.60 o 
   6  34   4       13.90       25.75     16.34 o 
  -6  35   4        1.07       11.46      9.33 o 
  -5  35   4        0.11       14.88     12.85 o 
  -4  35   4       59.61       66.48     17.07 o 
  -3  35   4       26.70       31.18     13.47 o 
  -2  35   4        6.71       -0.40     10.15 o 
  -1  35   4        0.49       -2.87      4.64 o 
   0  35   4        8.09       -1.35     11.96 o 
   1  35   4       27.17       29.49      8.86 o 
   2  35   4       66.03       67.29      9.58 o 
   3  35   4       25.50       17.87      7.27 o 
   4  35   4      272.32      252.61     30.61 o 
   5  35   4       40.39       73.67     19.84 o 
   6  35   4       23.07       41.57     18.20 o 
  -6  36   4        0.77       -6.53     11.55 o 
  -5  36   4       30.06       15.61     13.42 o 
  -4  36   4        4.81       -1.41     11.31 o 
  -3  36   4      304.90      347.91     32.95 o 
  -2  36   4        7.50        4.96      9.66 o 
  -1  36   4        0.72       -0.39      6.93 o 
   0  36   4       52.56       61.63      8.58 o 
   1  36   4       19.35       14.16      6.51 o 
   2  36   4       26.41       29.20      7.56 o 
   3  36   4       89.86       76.24     13.94 o 
   4  36   4        2.80        1.79     12.44 o 
   5  36   4       11.96       14.55     15.81 o 
  -5  37   4        0.04        5.91     12.45 o 
  -4  37   4      163.87      176.28     25.37 o 
  -3  37   4       37.40       31.08      5.09 o 
  -2  37   4        6.85        5.13      6.64 o 
  -1  37   4        9.20        7.57      5.90 o 
   0  37   4       91.70      110.90     10.90 o 
   1  37   4        3.18        2.72      5.87 o 
   2  37   4        9.67       10.42      6.76 o 
   3  37   4       20.42       14.37      7.78 o 
   4  37   4       93.02      106.19     16.26 o 
   5  37   4       17.58        6.63     14.62 o 
  -5  38   4        9.57       15.05     13.37 o 
  -4  38   4        3.28       22.52     14.13 o 
  -3  38   4       68.34       69.78     17.58 o 
  -2  38   4       20.37       28.04      6.54 o 
  -1  38   4      170.23      188.23     12.45 o 
   0  38   4        4.56       10.69      6.31 o 
   1  38   4       80.31       93.23     18.34 o 
   2  38   4        1.47        3.21     11.60 o 
   3  38   4        7.60       14.75      7.54 o 
   4  38   4       16.41       16.08      8.16 o 
  -4  39   4        3.25       -1.39     12.19 o 
  -3  39   4       18.82       43.49     16.12 o 
  -2  39   4        2.70        2.78      9.69 o 
  -1  39   4       17.26       16.33      6.56 o 
   0  39   4       81.64       78.29     10.02 o 
   1  39   4       56.29       76.45     10.65 o 
   2  39   4        0.29        0.60      6.57 o 
   3  39   4        0.16        6.55      7.12 o 
   4  39   4      115.61      111.88     23.47 o 
  -4  40   4       18.21       27.74     15.50 o 
  -3  40   4        0.18       12.96     13.86 o 
  -2  40   4       66.62       63.90     10.89 o 
  -1  40   4       24.46       13.59      6.71 o 
   0  40   4      271.48      336.30     23.90 o 
   1  40   4        3.18        6.11      7.00 o 
   2  40   4      156.37      189.14     15.50 o 
   3  40   4        4.05       -3.47      6.54 o 
  -3  41   4       31.66       39.85     17.08 o 
  -2  41   4        0.14       -0.82     10.80 o 
  -1  41   4        0.11        1.40      6.05 o 
   0  41   4       22.48       35.21      9.90 o 
   1  41   4       65.27       81.11     14.88 o 
   2  41   4       41.79       52.07      9.74 o 
  -2  42   4        0.22       -2.91     13.03 o 
  -1  42   4        0.59        5.49      8.60 o 
   0  42   4       70.96       91.85     11.83 o 
   1  42   4        0.91        3.57      7.97 o 
 -11   1   5        2.36      -16.41      9.64 o 
 -10   1   5        1.08       -1.60      9.40 o 
  -9   1   5       26.48       15.24      9.65 o 
  -8   1   5       48.92       44.24     10.89 o 
  -7   1   5        5.73       17.26      8.31 o 
  -6   1   5     2203.29     2252.76    119.15 o 
  -5   1   5     1487.62     1511.81     40.75 o 
  -4   1   5     1488.24     1409.28     37.52 o 
  -3   1   5      726.10      745.63     24.52 o 
  -2   1   5       14.29       13.07      4.84 o 
  -1   1   5       19.13       18.76      3.96 o 
   0   1   5       79.57       80.95      6.51 o 
   1   1   5      261.60      266.53     11.73 o 
   2   1   5      591.25      546.89     28.73 o 
   3   1   5      154.33      132.53      7.03 o 
   4   1   5       17.72       21.30      5.25 o 
   5   1   5       28.98        3.83      3.70 o 
   6   1   5      295.59      245.97     10.86 o 
   7   1   5       31.42       18.62      5.44 o 
   8   1   5        4.42        6.80      5.47 o 
   9   1   5       22.22       15.54      6.82 o 
  10   1   5       46.08       36.20      8.41 o 
 -11   2   5        1.32       -6.28     14.58 o 
 -10   2   5        0.16       -5.12      9.06 o 
  -9   2   5       27.21       16.44     10.05 o 
  -8   2   5      349.41      352.68     24.79 o 
  -7   2   5     1394.61     1436.91     43.00 o 
  -6   2   5     4676.20     4324.05     87.57 o 
  -5   2   5      978.65      997.38     31.79 o 
  -4   2   5      490.45      497.78     20.74 o 
  -3   2   5       39.97       37.76     17.32 o 
  -2   2   5        2.51        2.86      3.94 o 
  -1   2   5       48.61       75.05      6.26 o 
   0   2   5     1114.53     1066.92     27.33 o 
   1   2   5      221.01      238.38     10.17 o 
   2   2   5     3063.77     3120.88     64.61 o 
   3   2   5        4.16        7.80      3.76 o 
   4   2   5      341.86      328.81     14.45 o 
   5   2   5        4.38        2.56      3.25 o 
   6   2   5      228.07      228.39     11.04 o 
   7   2   5        0.00        2.82      4.49 o 
   8   2   5       79.96       73.42     13.96 o 
   9   2   5       79.68       65.59     14.76 o 
  10   2   5        2.09        4.28      6.37 o 
 -11   3   5        9.23       -6.87     10.60 o 
 -10   3   5        1.17       -6.72      8.02 o 
  -9   3   5       46.57       43.26     12.24 o 
  -8   3   5       30.27       40.73     10.91 o 
  -7   3   5      503.14      416.04     24.60 o 
  -6   3   5      372.79      353.03     26.96 o 
  -5   3   5       78.41       80.39     11.57 o 
  -4   3   5      423.17      487.65     20.45 o 
  -3   3   5      924.75      776.33     25.02 o 
  -2   3   5      143.17      145.54     13.15 o 
  -1   3   5      159.25      201.61      9.48 o 
   0   3   5      188.93      195.99      9.76 o 
   1   3   5      234.86      237.15     11.88 o 
   2   3   5       49.40       59.15      9.48 o 
   3   3   5      853.69      898.09     19.65 o 
   4   3   5      429.94      443.69     14.81 o 
   5   3   5       40.11       18.45      5.44 o 
   6   3   5       99.20      117.86     12.39 o 
   7   3   5      184.69      246.41     15.29 o 
   8   3   5       59.74       31.87      6.39 o 
   9   3   5       54.38       39.99     10.34 o 
  10   3   5       53.50       70.49     10.24 o 
 -11   4   5       63.02       63.35     15.99 o 
 -10   4   5        1.30       -0.44      9.81 o 
  -9   4   5       11.61        2.18      8.20 o 
  -8   4   5      263.24      238.03     33.23 o 
  -7   4   5        3.37       -2.15      6.86 o 
  -6   4   5        1.37       -1.03      6.04 o 
  -5   4   5       22.87       22.41     12.45 o 
  -4   4   5       37.92       62.22     18.37 o 
  -3   4   5        7.18        5.92      6.19 o 
  -2   4   5      853.94      833.87     25.26 o 
  -1   4   5       15.83       10.76      6.08 o 
   0   4   5       28.38       47.47      5.20 o 
   1   4   5       13.76        9.50      4.26 o 
   2   4   5        0.00        4.38      5.68 o 
   3   4   5       27.27       24.44      4.66 o 
   4   4   5      476.80      515.01     16.07 o 
   5   4   5       11.27        7.06      4.48 o 
   6   4   5      368.21      340.40     12.79 o 
   7   4   5       24.16       34.26      6.01 o 
   8   4   5        8.66        4.55      5.93 o 
   9   4   5       12.10        0.81      5.73 o 
  10   4   5        0.76        3.43      6.83 o 
 -11   5   5       26.04       58.83     15.24 o 
 -10   5   5       70.92       33.46     12.12 o 
  -9   5   5      234.49      299.20     24.24 o 
  -8   5   5       34.49       26.10     10.01 o 
  -7   5   5      122.55      165.14     16.76 o 
  -6   5   5       11.58       16.47      7.89 o 
  -5   5   5       59.60       63.18      9.69 o 
  -4   5   5       21.46       14.87      5.89 o 
  -3   5   5      475.81      499.12     19.65 o 
  -2   5   5       19.25       12.70      6.97 o 
  -1   5   5      130.82      129.60      8.94 o 
   0   5   5      475.78      497.62     13.46 o 
   1   5   5        1.30       -3.45      3.26 o 
   2   5   5       42.15       55.72     14.25 o 
   3   5   5      134.58      165.22      9.50 o 
   4   5   5      273.84      296.35     24.65 o 
   5   5   5      100.27       50.02     12.21 o 
   6   5   5      643.74      693.97     23.88 o 
   7   5   5       48.69       29.28      7.30 o 
   8   5   5      120.09      132.68     10.63 o 
   9   5   5       13.67       14.93      6.84 o 
  10   5   5        0.96       -5.12      6.28 o 
 -11   6   5       78.64      137.85     22.25 o 
 -10   6   5       20.24      -13.68      9.04 o 
  -9   6   5       16.54        3.46      8.37 o 
  -8   6   5      238.08      274.21     22.01 o 
  -7   6   5        8.50        1.82      6.71 o 
  -6   6   5       12.60       -4.29      5.50 o 
  -5   6   5      597.47      588.83     23.75 o 
  -4   6   5       13.69       14.54      5.66 o 
  -3   6   5       84.75      101.14     10.52 o 
  -2   6   5      200.99      208.14     13.08 o 
  -1   6   5      124.96      128.33      8.93 o 
   0   6   5      566.57      536.73     14.41 o 
   1   6   5      167.56      209.56     20.53 o 
   2   6   5      362.13      372.33     11.48 o 
   3   6   5       23.63       19.19      4.92 o 
   4   6   5      481.22      500.24     16.00 o 
   5   6   5      191.44      167.40     17.09 o 
   6   6   5       10.10        6.50      4.14 o 
   7   6   5        6.43        0.86      5.65 o 
   8   6   5        9.26        8.86      5.36 o 
   9   6   5        0.03        3.45      5.99 o 
  10   6   5        2.72       17.19      7.23 o 
 -11   7   5       29.72       19.15     18.66 o 
 -10   7   5       56.14       48.18     21.77 o 
  -9   7   5       23.43       24.62     10.44 o 
  -8   7   5       70.22       93.99     31.25 o 
  -7   7   5      280.67      258.70     20.61 o 
  -6   7   5       51.14       64.54     10.61 o 
  -5   7   5        3.43        9.12      7.05 o 
  -4   7   5      887.77      876.71     28.09 o 
  -3   7   5       86.11       64.63      8.74 o 
  -2   7   5      126.03      113.40     10.51 o 
  -1   7   5        0.69        3.07      4.55 o 
   0   7   5       35.41       38.65     15.40 o 
   1   7   5      447.93      424.61     24.20 o 
   2   7   5      252.15      296.05     10.78 o 
   3   7   5      324.22      306.00     13.04 o 
   4   7   5       29.59       20.77      5.25 o 
   5   7   5       20.38       35.16      6.65 o 
   6   7   5       64.23       59.67     10.28 o 
   7   7   5      217.09      185.96     15.05 o 
   8   7   5       12.04       16.46      5.78 o 
   9   7   5        0.09       -6.88     10.74 o 
  10   7   5        0.57        4.48      6.93 o 
 -11   8   5        4.28       -5.75     12.98 o 
 -10   8   5       11.77       12.46      6.04 o 
  -9   8   5      184.63      204.12     15.32 o 
  -8   8   5       40.96       33.68     10.00 o 
  -7   8   5       53.37       49.27     21.12 o 
  -6   8   5      169.87      136.04     14.66 o 
  -5   8   5        0.05       -1.96      5.15 o 
  -4   8   5      314.33      304.26     15.97 o 
  -3   8   5        8.90        4.07      4.30 o 
  -2   8   5      211.12      192.81     10.87 o 
  -1   8   5      106.59       92.56      8.97 o 
   0   8   5        0.54       -0.89      3.66 o 
   1   8   5      117.97      132.66     16.30 o 
   2   8   5      307.25      309.14     11.55 o 
   3   8   5       14.39        9.57      4.12 o 
   4   8   5      430.15      417.24     15.00 o 
   5   8   5      301.21      329.43     18.08 o 
   6   8   5      109.86      101.94     10.59 o 
   7   8   5       10.30        9.22      6.56 o 
   8   8   5       96.01      134.26     16.50 o 
   9   8   5        1.07       -1.65      6.72 o 
  10   8   5        0.46       -4.44      9.63 o 
 -11   9   5        0.17       -1.63     14.69 o 
 -10   9   5        0.08        0.41      5.03 o 
  -9   9   5      107.33      122.15      8.56 o 
  -8   9   5        3.68        4.82      3.57 o 
  -7   9   5      310.52      313.42     22.78 o 
  -6   9   5        2.00        5.76      6.02 o 
  -5   9   5       44.85       68.19     10.11 o 
  -4   9   5       16.08       14.67      5.94 o 
  -3   9   5     1880.97     1891.62     57.96 o 
  -2   9   5      334.23      325.11     13.83 o 
  -1   9   5       76.21       68.21     12.26 o 
   0   9   5       33.34       50.94     14.07 o 
   1   9   5      163.08      175.70     19.72 o 
   2   9   5        2.83       -0.32      3.33 o 
   3   9   5        7.80        9.26      3.94 o 
   4   9   5      286.30      336.58     13.74 o 
   5   9   5      285.71      316.25     21.04 o 
   6   9   5      273.20      292.12     16.47 o 
   7   9   5      109.35      155.65     15.83 o 
   8   9   5      300.73      301.92     24.00 o 
   9   9   5       10.90       -6.27      7.49 o 
  10   9   5        0.73       -0.42      8.59 o 
 -11  10   5        4.36        9.41      6.03 o 
 -10  10   5       57.27       43.88      7.88 o 
  -9  10   5        1.28       13.65      5.48 o 
  -8  10   5       45.81       52.77      8.26 o 
  -7  10   5      290.93      261.35      9.65 o 
  -6  10   5        6.83       12.24      6.93 o 
  -5  10   5       81.65       79.69     12.67 o 
  -4  10   5     1662.52     1595.27     57.34 o 
  -3  10   5       67.02       78.78     12.07 o 
  -2  10   5     1484.78     1469.55     33.49 o 
  -1  10   5      289.40      287.44     19.96 o 
   0  10   5        1.27        5.71      6.27 o 
   1  10   5      189.51      205.83      8.98 o 
   2  10   5      260.65      274.15      9.76 o 
   3  10   5       27.91       28.92      8.34 o 
   4  10   5      100.13       92.97      8.86 o 
   5  10   5      400.67      472.07     26.39 o 
   6  10   5      246.66      270.12     15.47 o 
   7  10   5       94.37      126.42     12.63 o 
   8  10   5        0.16       -3.26      7.93 o 
   9  10   5        1.39      -12.22      7.78 o 
  10  10   5        1.84       27.88     17.91 o 
 -11  11   5      120.18       91.78     23.97 o 
 -10  11   5       28.00       64.70      8.92 o 
  -9  11   5       81.04       85.45      9.18 o 
  -8  11   5        0.25       -0.60      4.45 o 
  -7  11   5        7.08        6.23      3.79 o 
  -6  11   5      526.91      503.83     13.45 o 
  -5  11   5       12.43       12.92      6.19 o 
  -4  11   5      394.24      373.33     17.48 o 
  -3  11   5        6.57       17.65      6.75 o 
  -2  11   5      590.69      529.04     17.47 o 
  -1  11   5      250.77      238.43     11.79 o 
   0  11   5     1849.07     1865.52     25.87 o 
   1  11   5        1.20        1.68      2.46 o 
   2  11   5        7.34       14.30      3.76 o 
   3  11   5      345.29      327.92     18.41 o 
   4  11   5       42.94       39.19      6.84 o 
   5  11   5       25.54       15.30      6.05 o 
   6  11   5        6.23        5.87      7.35 o 
   7  11   5        0.00        3.37      6.59 o 
   8  11   5      186.31      221.90     21.29 o 
   9  11   5        0.41       -3.75     12.37 o 
  10  11   5       70.38       85.11     20.53 o 
 -10  12   5        0.68       -2.39      5.70 o 
  -9  12   5      142.83      132.22     11.53 o 
  -8  12   5       70.05       64.05     17.50 o 
  -7  12   5        9.48        8.73      4.53 o 
  -6  12   5       95.79      100.99      7.65 o 
  -5  12   5      718.19      694.36     22.47 o 
  -4  12   5      755.76      714.61     24.46 o 
  -3  12   5      500.71      458.90     18.24 o 
  -2  12   5      323.29      265.70     12.08 o 
  -1  12   5      181.14      173.09      5.51 o 
   0  12   5      372.65      379.06      8.04 o 
   1  12   5      757.59      809.65     16.47 o 
   2  12   5       33.40       36.93      4.90 o 
   3  12   5       38.40       33.10      5.82 o 
   4  12   5      231.77      238.31     12.86 o 
   5  12   5      456.05      421.61     17.51 o 
   6  12   5        1.13       -0.53      5.58 o 
   7  12   5       36.86       11.25      7.81 o 
   8  12   5       66.64       71.18     11.27 o 
   9  12   5       80.10       67.82     11.88 o 
 -10  13   5        1.67       -0.59      6.69 o 
  -9  13   5       60.36       70.85      9.58 o 
  -8  13   5       71.09       91.17     13.63 o 
  -7  13   5       59.12       50.88      7.53 o 
  -6  13   5       72.79       72.70     13.13 o 
  -5  13   5      135.34      123.98     23.24 o 
  -4  13   5      523.76      567.41     13.95 o 
  -3  13   5      524.46      447.90     15.91 o 
  -2  13   5       13.64       14.17      2.41 o 
  -1  13   5      387.80      370.76      7.46 o 
   0  13   5      127.75      106.47      6.35 o 
   1  13   5      192.66      215.79      9.09 o 
   2  13   5      121.55      128.53      9.41 o 
   3  13   5      180.76      198.85     11.15 o 
   4  13   5       24.90       17.92      5.69 o 
   5  13   5       20.67       24.63      6.90 o 
   6  13   5       10.51        3.79      9.67 o 
   7  13   5       42.97       14.42      6.97 o 
   8  13   5        1.50        5.56      7.64 o 
   9  13   5        3.73       -1.57      8.50 o 
 -10  14   5        0.79       -5.57      7.49 o 
  -9  14   5        1.66        0.22      6.11 o 
  -8  14   5       92.79      117.04     11.06 o 
  -7  14   5       41.50       36.66      6.78 o 
  -6  14   5       19.75       26.40      5.88 o 
  -5  14   5       29.37       29.24     11.51 o 
  -4  14   5      219.32      188.48      7.22 o 
  -3  14   5       70.97       88.30      4.62 o 
  -2  14   5     1175.37     1033.58     14.57 o 
  -1  14   5      300.04      295.71      7.03 o 
   0  14   5       57.98       59.73      5.20 o 
   1  14   5      343.13      321.58     10.42 o 
   2  14   5      308.84      269.59     10.76 o 
   3  14   5        5.70        5.57      4.44 o 
   4  14   5      645.17      602.39     20.20 o 
   5  14   5      129.60      136.45     14.91 o 
   6  14   5      227.84      231.05     23.07 o 
   7  14   5      135.74      197.45     15.67 o 
   8  14   5       12.00       15.92      9.01 o 
   9  14   5      197.26      180.26     17.41 o 
 -10  15   5        7.92        5.18      7.03 o 
  -9  15   5      115.41      110.68     11.99 o 
  -8  15   5       68.29       54.07     12.34 o 
  -7  15   5       31.52       30.18      6.78 o 
  -6  15   5        1.35       -5.29      4.36 o 
  -5  15   5      716.64      690.32     20.47 o 
  -4  15   5      215.03      162.77      9.71 o 
  -3  15   5     2062.84     2183.98     32.97 o 
  -2  15   5       23.91       21.92      3.93 o 
  -1  15   5       72.22      100.21      6.82 o 
   0  15   5      711.41      780.25     16.24 o 
   1  15   5        0.01        1.61      2.99 o 
   2  15   5        6.98        7.10      4.36 o 
   3  15   5       18.42       26.73      6.72 o 
   4  15   5       19.18       22.97      6.23 o 
   5  15   5      132.93      135.67     11.86 o 
   6  15   5       52.54       50.19      9.22 o 
   7  15   5       66.58       81.29     14.38 o 
   8  15   5        4.44        0.92      8.15 o 
   9  15   5        0.97        9.72      9.32 o 
 -10  16   5      208.87      287.67     17.70 o 
  -9  16   5       78.59       79.01     14.98 o 
  -8  16   5        3.21        1.58     12.80 o 
  -7  16   5      481.18      463.70     37.60 o 
  -6  16   5      121.67       99.35     10.00 o 
  -5  16   5      164.20      126.09     13.60 o 
  -4  16   5       17.96       11.81      4.79 o 
  -3  16   5       75.85       88.26      8.27 o 
  -2  16   5       25.71       12.63      4.52 o 
  -1  16   5      225.12      229.58     11.84 o 
   0  16   5      112.10       90.83      6.55 o 
   1  16   5        0.56        4.17      5.55 o 
   2  16   5      100.01      103.56      7.77 o 
   3  16   5       55.94       36.10      7.54 o 
   4  16   5     1338.94     1292.09     30.09 o 
   5  16   5       43.06       33.33      8.91 o 
   6  16   5        3.84       -4.78     12.82 o 
   7  16   5        0.35       -2.21      6.48 o 
   8  16   5       10.03       11.35      8.60 o 
   9  16   5        7.45       16.09     11.29 o 
 -10  17   5        3.70        0.95      7.36 o 
  -9  17   5        2.88        3.75      6.90 o 
  -8  17   5       65.37       79.31     10.37 o 
  -7  17   5        0.25       -2.78      5.21 o 
  -6  17   5        1.30       -1.55      4.63 o 
  -5  17   5      266.64      240.30     13.36 o 
  -4  17   5      357.47      397.43     41.84 o 
  -3  17   5      440.19      460.56     16.69 o 
  -2  17   5        0.24       -0.46      4.47 o 
  -1  17   5      176.40      157.07     10.58 o 
   0  17   5      992.43      982.19     22.99 o 
   1  17   5      232.26      226.73      9.91 o 
   2  17   5      436.35      392.83     12.87 o 
   3  17   5     1572.63     1580.34     38.72 o 
   4  17   5      930.59      944.64     32.80 o 
   5  17   5       15.45       14.03      6.48 o 
   6  17   5        0.00       -3.59     10.82 o 
   7  17   5      136.43      126.81     18.09 o 
   8  17   5       42.94       48.73     10.77 o 
   9  17   5        1.83       15.51      9.34 o 
 -10  18   5      182.70      201.88     19.85 o 
  -9  18   5        8.17        0.12      6.89 o 
  -8  18   5       66.20       69.93     10.19 o 
  -7  18   5       32.30        9.05      6.95 o 
  -6  18   5      524.07      456.71     18.80 o 
  -5  18   5      118.29      160.61     12.28 o 
  -4  18   5     2046.94     1862.65     41.30 o 
  -3  18   5      226.22      231.36     12.91 o 
  -2  18   5      771.17      742.82     34.14 o 
  -1  18   5       60.57       53.43      7.51 o 
   0  18   5        5.70        5.34      4.03 o 
   1  18   5      708.89      695.18     24.46 o 
   2  18   5      326.21      335.86     12.33 o 
   3  18   5      638.93      663.11     27.32 o 
   4  18   5      229.29      208.89     16.28 o 
   5  18   5       73.08       74.53      9.85 o 
   6  18   5       80.93      103.14     11.58 o 
   7  18   5      187.90      180.85     15.70 o 
   8  18   5        0.71       10.78     15.57 o 
   9  18   5       64.38       79.52     13.81 o 
 -10  19   5        3.21       22.00     15.68 o 
  -9  19   5       36.24       29.75     16.51 o 
  -8  19   5        0.52        4.36      7.08 o 
  -7  19   5       56.54       47.88      8.92 o 
  -6  19   5      269.35      222.00     14.42 o 
  -5  19   5      661.44      575.87     20.82 o 
  -4  19   5      846.63      720.22     23.06 o 
  -3  19   5      742.73      622.07     20.97 o 
  -2  19   5       37.30       26.14      6.13 o 
  -1  19   5      836.37      782.12     21.61 o 
   0  19   5       54.72       40.69      6.22 o 
   1  19   5       56.33       54.78      7.10 o 
   2  19   5        9.94       14.47      5.12 o 
   3  19   5       54.26       64.68      4.56 o 
   4  19   5        4.17        5.98      5.48 o 
   5  19   5       51.58       51.90      8.89 o 
   6  19   5        0.74        2.12      6.87 o 
   7  19   5        0.00       11.54      7.35 o 
   8  19   5       53.82       48.87     11.37 o 
   9  19   5       55.58       41.33     12.14 o 
 -10  20   5        0.39       -9.45     15.34 o 
  -9  20   5        0.79        2.63      7.51 o 
  -8  20   5        0.55        0.18      6.46 o 
  -7  20   5       65.26       47.09      9.06 o 
  -6  20   5      236.84      230.82     14.83 o 
  -5  20   5       60.40       49.28      8.19 o 
  -4  20   5      212.82      199.34     30.38 o 
  -3  20   5       14.70       13.74      8.21 o 
  -2  20   5      219.46      201.93     12.78 o 
  -1  20   5       10.24        6.92      4.10 o 
   0  20   5       25.73       14.60      5.01 o 
   1  20   5      105.19      100.06     15.02 o 
   2  20   5        8.54       -4.91      3.99 o 
   3  20   5      273.04      286.09      9.27 o 
   4  20   5      170.88      147.56     12.34 o 
   5  20   5      233.04      241.29     15.87 o 
   6  20   5       81.85       89.55     11.17 o 
   7  20   5        0.93        0.85      7.80 o 
   8  20   5       14.25        2.73      8.53 o 
   9  20   5        1.64        3.82     18.42 o 
  -9  21   5        7.99        7.25      7.60 o 
  -8  21   5       17.27       14.39      7.81 o 
  -7  21   5       11.98        4.71      6.45 o 
  -6  21   5       67.36       64.61      9.80 o 
  -5  21   5        1.79        6.72      5.61 o 
  -4  21   5        0.04       -7.60      4.67 o 
  -3  21   5       25.72       20.12      6.18 o 
  -2  21   5      541.44      561.23     20.63 o 
  -1  21   5      349.46      303.75     16.13 o 
   0  21   5        1.30       -1.07      3.90 o 
   1  21   5      212.15      225.12     12.55 o 
   2  21   5      464.33      515.79     17.95 o 
   3  21   5      378.94      389.87     12.33 o 
   4  21   5      613.60      615.63     28.82 o 
   5  21   5      322.52      332.42     25.51 o 
   6  21   5      113.65      118.87     12.87 o 
   7  21   5        5.82       11.52      8.62 o 
   8  21   5       29.16       15.86      9.63 o 
  -9  22   5        4.07       -3.73      7.16 o 
  -8  22   5       24.99        4.84     12.88 o 
  -7  22   5       32.79       28.43     19.81 o 
  -6  22   5       53.93       34.45      9.62 o 
  -5  22   5       19.22       23.37      7.27 o 
  -4  22   5       14.85       15.67      6.98 o 
  -3  22   5        3.68        4.13      7.68 o 
  -2  22   5        0.00       -0.85      4.57 o 
  -1  22   5      159.05      140.51     10.63 o 
   0  22   5      251.46      238.91     12.96 o 
   1  22   5      413.22      416.79     16.06 o 
   2  22   5       66.05       63.93      9.87 o 
   3  22   5      316.62      337.27     10.84 o 
   4  22   5       93.80      112.26     17.15 o 
   5  22   5        0.10        2.44      7.88 o 
   6  22   5        7.67        3.79      7.42 o 
   7  22   5      159.36      202.86     19.62 o 
   8  22   5        2.37       23.22     11.31 o 
  -9  23   5       99.09      113.99     14.98 o 
  -8  23   5       16.72        0.42      8.02 o 
  -7  23   5      351.56      361.71     21.58 o 
  -6  23   5      135.63      140.94     13.79 o 
  -5  23   5       53.44       53.31      9.32 o 
  -4  23   5      165.93      165.45     13.98 o 
  -3  23   5      542.33      520.34     20.81 o 
  -2  23   5      282.67      249.11     35.43 o 
  -1  23   5       35.72       34.54      6.48 o 
   0  23   5     1159.00     1148.07     27.71 o 
   1  23   5       47.82       38.19      6.88 o 
   2  23   5       28.29       32.30      6.90 o 
   3  23   5       65.61       75.02      6.01 o 
   4  23   5       27.05       28.92      8.92 o 
   5  23   5        1.59       13.02      7.55 o 
   6  23   5       35.66       37.22     10.40 o 
   7  23   5        7.77       21.18     16.08 o 
   8  23   5       14.01       37.44     12.33 o 
  -9  24   5        3.57        3.74      8.09 o 
  -8  24   5        5.04       -4.49      6.79 o 
  -7  24   5        1.27        0.74      6.93 o 
  -6  24   5        6.33        6.48      6.85 o 
  -5  24   5       73.96       78.75     10.86 o 
  -4  24   5        1.91       -0.59      5.19 o 
  -3  24   5      843.31      778.09     26.44 o 
  -2  24   5        9.01        4.87      5.44 o 
  -1  24   5        8.99       13.47      6.24 o 
   0  24   5      103.33      100.33      9.65 o 
   1  24   5       45.19       54.53      7.75 o 
   2  24   5       33.15       39.00      7.23 o 
   3  24   5        8.00        5.43      3.54 o 
   4  24   5        0.23        3.10      6.57 o 
   5  24   5       95.10       98.88     13.34 o 
   6  24   5       10.52       40.18     10.97 o 
   7  24   5      119.22      160.90     18.68 o 
   8  24   5        6.54        7.34     10.23 o 
  -9  25   5       24.77       24.97     18.12 o 
  -8  25   5        4.01        9.87      8.20 o 
  -7  25   5       88.12       71.76     11.60 o 
  -6  25   5       24.42       28.10     11.08 o 
  -5  25   5        1.49        2.64      5.94 o 
  -4  25   5        0.88        2.98      5.72 o 
  -3  25   5      351.67      294.49     26.52 o 
  -2  25   5       15.66        8.44      6.06 o 
  -1  25   5        3.27       -4.02      4.21 o 
   0  25   5        4.23        4.24      4.79 o 
   1  25   5       19.48       12.83      5.71 o 
   2  25   5       17.12       19.23      6.34 o 
   3  25   5       34.83       30.74      7.14 o 
   4  25   5       41.12       35.10     12.67 o 
   5  25   5       98.77      101.28     13.83 o 
   6  25   5      221.29      211.73     46.06 o 
   7  25   5      184.33      228.86     45.40 o 
   8  25   5       38.19       76.46     49.92 o 
  -8  26   5        1.21       -0.43      7.37 o 
  -7  26   5        1.97        6.69      7.58 o 
  -6  26   5       38.72       41.95      9.92 o 
  -5  26   5      163.00      153.36     14.65 o 
  -4  26   5      162.66      146.44     28.16 o 
  -3  26   5      368.69      386.22     18.97 o 
  -2  26   5        1.97        0.41      7.86 o 
  -1  26   5       28.42       11.36      5.65 o 
   0  26   5       36.53       43.76      7.40 o 
   1  26   5        0.42        4.98      4.90 o 
   2  26   5      130.46      118.36     10.96 o 
   3  26   5        0.91       -0.57      5.59 o 
   4  26   5        8.22        2.03      7.17 o 
   5  26   5        7.65       36.48     10.55 o 
   6  26   5        6.57       24.58      9.76 o 
   7  26   5        0.51       31.16     11.15 o 
  -8  27   5       13.39       15.63      9.00 o 
  -7  27   5       79.29       77.19     18.48 o 
  -6  27   5       65.14       72.99     11.51 o 
  -5  27   5        4.40       -0.78      6.88 o 
  -4  27   5        5.13       10.61      6.86 o 
  -3  27   5       12.73       11.80     17.88 o 
  -2  27   5        0.11       -0.90      5.57 o 
  -1  27   5      131.32      114.94     10.79 o 
   0  27   5       58.89       60.35      8.16 o 
   1  27   5      212.11      218.03     14.27 o 
   2  27   5       75.72       74.35     12.16 o 
   3  27   5      109.62      119.74      8.12 o 
   4  27   5       47.20       65.12     12.09 o 
   5  27   5        0.39       17.32      9.12 o 
   6  27   5      109.36      134.81     25.65 o 
   7  27   5      128.92      145.67     23.91 o 
  -8  28   5        5.88        3.43      8.63 o 
  -7  28   5        0.20        4.05      8.04 o 
  -6  28   5       18.71       32.33     11.88 o 
  -5  28   5        1.47       13.76      7.31 o 
  -4  28   5       24.58       23.20      8.16 o 
  -3  28   5       30.07       32.82      8.58 o 
  -2  28   5      841.61      866.05     29.67 o 
  -1  28   5      377.10      394.97     16.82 o 
   0  28   5       36.00       24.45      6.82 o 
   1  28   5        0.16        2.64      5.72 o 
   2  28   5        6.36        0.39      6.43 o 
   3  28   5        2.82        3.47      3.92 o 
   4  28   5      281.30      311.20     22.42 o 
   5  28   5      236.71      274.03     37.32 o 
   6  28   5      318.00      332.48     25.22 o 
   7  28   5       82.04       47.41     18.13 o 
  -8  29   5        0.26        8.38     15.08 o 
  -7  29   5       17.43       15.34      9.37 o 
  -6  29   5       22.66       26.36      9.13 o 
  -5  29   5       51.69       73.32     12.92 o 
  -4  29   5       68.51       65.76     11.07 o 
  -3  29   5      214.06      226.22     17.68 o 
  -2  29   5      271.67      233.17     17.85 o 
  -1  29   5       21.79       15.82      6.11 o 
   0  29   5        7.72       11.70      7.48 o 
   1  29   5        9.73        2.17      5.44 o 
   2  29   5        2.42        2.11      6.68 o 
   3  29   5      148.90      147.10     13.53 o 
   4  29   5      144.73      128.52     19.60 o 
   5  29   5      150.11      178.74     35.36 o 
   6  29   5      169.28      117.87     21.02 o 
   7  29   5       22.57       34.26     15.84 o 
  -7  30   5        0.28       -2.53      7.88 o 
  -6  30   5       55.77       77.04     12.55 o 
  -5  30   5        0.01       -5.39      6.69 o 
  -4  30   5      114.88       90.51     12.57 o 
  -3  30   5      564.42      553.44     24.20 o 
  -2  30   5        4.68        1.75      5.96 o 
  -1  30   5       23.79       19.99      6.82 o 
   0  30   5       27.18       23.68     16.60 o 
   1  30   5       66.06       57.45      8.95 o 
   2  30   5       11.20        6.33      7.22 o 
   3  30   5        1.30        9.06      4.50 o 
   4  30   5      433.08      464.48     33.09 o 
   5  30   5        0.09      -18.96      9.48 o 
   6  30   5        6.42        2.77     11.64 o 
  -7  31   5       47.51       60.58     12.39 o 
  -6  31   5        6.77        5.94      8.54 o 
  -5  31   5       67.95       60.42     23.41 o 
  -4  31   5       60.17       65.28     16.96 o 
  -3  31   5      980.41      933.54     32.39 o 
  -2  31   5        0.70       -5.36      6.50 o 
  -1  31   5        6.89       15.05      8.73 o 
   0  31   5        6.23       -4.44      5.07 o 
   1  31   5        4.73        9.43      6.03 o 
   2  31   5       68.28       54.12     10.74 o 
   3  31   5       41.69       38.08      6.60 o 
   4  31   5      182.20      171.46     19.82 o 
   5  31   5      210.28      228.73     28.35 o 
   6  31   5      261.37      232.66     30.51 o 
  -7  32   5      233.54      295.66     39.04 o 
  -6  32   5      189.56      214.69     19.21 o 
  -5  32   5        6.20       15.26      8.62 o 
  -4  32   5      143.07      192.02     17.82 o 
  -3  32   5      104.88       86.45     12.63 o 
  -2  32   5       12.33       11.68      6.53 o 
  -1  32   5       68.96       62.75     14.66 o 
   0  32   5        4.25       -3.55      5.36 o 
   1  32   5       66.53       73.22      9.90 o 
   2  32   5       32.85       39.63     13.31 o 
   3  32   5       42.11       37.60      6.80 o 
   4  32   5       42.81       42.74      8.44 o 
   5  32   5       30.89       15.51     13.36 o 
   6  32   5      352.37      288.08     33.55 o 
  -6  33   5       59.91       77.31     13.31 o 
  -5  33   5      172.96      201.12     18.63 o 
  -4  33   5       66.27       77.52     14.76 o 
  -3  33   5      556.67      633.50     27.43 o 
  -2  33   5      221.13      222.87     21.27 o 
  -1  33   5       23.19       19.82      8.33 o 
   0  33   5       48.93       64.32      9.38 o 
   1  33   5        0.94        2.47      9.65 o 
   2  33   5       21.45       23.34     11.66 o 
   3  33   5       18.44       13.00     12.20 o 
   4  33   5       79.10       66.23     18.05 o 
   5  33   5        3.36        6.53     12.71 o 
  -6  34   5       34.04       41.58     17.79 o 
  -5  34   5        3.52       14.67      9.06 o 
  -4  34   5       23.68        8.97      8.71 o 
  -3  34   5       51.01       66.03     11.84 o 
  -2  34   5        6.00       11.81      6.69 o 
  -1  34   5        4.77       -1.35     12.19 o 
   0  34   5        8.38       30.65     12.28 o 
   1  34   5       80.84       51.46     15.58 o 
   2  34   5       86.74       80.99     17.52 o 
   3  34   5       28.60       22.97      6.12 o 
   4  34   5       29.15       51.37      9.74 o 
   5  34   5       93.42      101.11     21.89 o 
  -6  35   5        2.65        2.04     13.99 o 
  -5  35   5      117.79      129.34     31.31 o 
  -4  35   5       65.42       51.55     11.53 o 
  -3  35   5        8.09       11.99      8.73 o 
  -2  35   5      157.25      144.65     21.57 o 
  -1  35   5        0.39       18.56     11.74 o 
   0  35   5       16.30       22.60     11.27 o 
   1  35   5       41.39       59.95     16.21 o 
   2  35   5       74.50       79.47     17.90 o 
   3  35   5      141.13      153.76     11.22 o 
   4  35   5      336.92      432.67     22.81 o 
   5  35   5       14.28       10.44      8.47 o 
  -4  36   5       21.54       29.22     13.70 o 
  -3  36   5        0.93        9.01     10.98 o 
  -2  36   5      163.21      174.62     23.51 o 
  -1  36   5       16.59       15.05     11.88 o 
   0  36   5       45.97       53.46     15.46 o 
   1  36   5      116.81      139.71     21.90 o 
   2  36   5       89.82       87.29     19.46 o 
   3  36   5       70.57       81.67     18.60 o 
   4  36   5        7.99       11.61     11.57 o 
  -4  37   5       56.58       54.56     15.38 o 
  -3  37   5      194.11      194.71     24.82 o 
  -2  37   5       21.39       13.31     12.62 o 
  -1  37   5        8.45       -5.85     10.25 o 
   0  37   5        1.60       14.69     12.06 o 
   1  37   5        3.25       -2.51     10.41 o 
   2  37   5       20.35        3.96     13.08 o 
   3  37   5        9.00        4.89      8.87 o 
   4  37   5       19.80       17.66      8.01 o 
  -3  38   5        0.03        0.97     11.23 o 
  -2  38   5       26.23       13.60     12.11 o 
  -1  38   5        2.16      -15.29      9.39 o 
   0  38   5        4.56        6.48     11.55 o 
   1  38   5        0.02        1.24     11.58 o 
   2  38   5      203.87      239.37     29.65 o 
   3  38   5        4.36       -3.46      5.18 o 
  -2  39   5       12.32        5.41     12.19 o 
  -1  39   5        0.01        7.65     11.89 o 
   0  39   5       51.91       52.54     16.57 o 
   1  39   5        7.68       14.82     13.38 o 
   2  39   5        0.42       12.05     12.75 o 
 -10   0   6       64.52       11.81     15.37 o 
  -9   0   6       13.37       10.03     13.70 o 
  -8   0   6      309.06      330.03     35.30 o 
  -7   0   6       51.80       61.60     16.66 o 
  -6   0   6      532.43      486.99     34.11 o 
  -5   0   6      109.25       88.65     17.46 o 
  -4   0   6     2118.08     2016.83     70.15 o 
  -3   0   6     3442.78     3303.03     97.49 o 
  -2   0   6     1757.01     1635.34     58.86 o 
  -1   0   6      562.48      561.49     29.15 o 
   0   0   6      167.96      158.75     14.08 o 
   1   0   6      524.93      513.43     36.21 o 
   2   0   6       74.42       64.09     14.91 o 
   3   0   6      124.65      101.01     18.71 o 
   4   0   6      391.73      395.79     32.24 o 
   5   0   6     1514.75     1572.48     87.64 o 
   6   0   6        0.56        8.35      6.13 o 
   7   0   6        0.70       21.17      7.73 o 
   8   0   6      815.12      732.56     29.07 o 
   9   0   6        9.10       23.33     18.05 o 
 -10   1   6       10.83        6.20     10.76 o 
  -9   1   6       16.57        2.34      8.78 o 
  -8   1   6        5.85        2.32      8.26 o 
  -7   1   6       99.10      109.02     14.54 o 
  -6   1   6       88.88       76.75     12.12 o 
  -5   1   6       72.05       56.87     13.63 o 
  -4   1   6      235.70      256.55     18.78 o 
  -3   1   6        0.84       10.37      5.54 o 
  -2   1   6      206.26      208.60     15.92 o 
  -1   1   6     1050.00      996.65     21.64 o 
   0   1   6       46.75       45.97      6.86 o 
   1   1   6        1.47        1.71      3.73 o 
   2   1   6        6.19        2.96      6.53 o 
   3   1   6        0.20       -4.64      9.21 o 
   4   1   6      292.24      288.46     21.76 o 
   5   1   6       37.90       42.10      6.61 o 
   6   1   6      429.72      436.01     18.14 o 
   7   1   6      249.83      231.12     18.08 o 
   8   1   6      106.90      100.68      9.29 o 
   9   1   6       84.43       70.14     13.25 o 
 -10   2   6      220.81      336.13     28.70 o 
  -9   2   6       37.34       22.79     10.51 o 
  -8   2   6      109.21      108.24     22.03 o 
  -7   2   6        0.11        2.72      6.97 o 
  -6   2   6        3.10       -3.45      7.26 o 
  -5   2   6        0.29        0.68      5.44 o 
  -4   2   6     1398.96     1380.94     63.54 o 
  -3   2   6     1007.92     1006.33     32.48 o 
  -2   2   6      952.81      852.20     39.27 o 
  -1   2   6      344.68      358.62     16.10 o 
   0   2   6       38.42       38.01      5.45 o 
   1   2   6      163.77      160.87     10.28 o 
   2   2   6       83.27       67.96     10.86 o 
   3   2   6      105.71       93.51     12.70 o 
   4   2   6      239.92      266.68     20.95 o 
   5   2   6       66.52       57.97      7.21 o 
   6   2   6       22.75       28.71      5.99 o 
   7   2   6        2.77        7.32      4.72 o 
   8   2   6       73.38      118.79     10.13 o 
   9   2   6        6.48        1.60      6.88 o 
 -10   3   6       38.15       35.32     22.57 o 
  -9   3   6       33.95       31.37     12.01 o 
  -8   3   6       91.23       98.92     14.80 o 
  -7   3   6       92.30      108.75     24.38 o 
  -6   3   6       27.23       31.09      8.74 o 
  -5   3   6        0.37       11.91      6.65 o 
  -4   3   6      179.06      157.45     15.01 o 
  -3   3   6     3407.57     3121.20     66.03 o 
  -2   3   6      615.56      587.91     21.78 o 
  -1   3   6     1317.33     1203.17     24.86 o 
   0   3   6     1381.38     1398.38     26.69 o 
   1   3   6       10.14        4.93      4.67 o 
   2   3   6        5.43        5.16      6.73 o 
   3   3   6      100.94       96.91     13.20 o 
   4   3   6        0.98        1.80      3.62 o 
   5   3   6        0.10        0.58      4.77 o 
   6   3   6      234.49      256.80     13.95 o 
   7   3   6       88.03       91.59     18.96 o 
   8   3   6       12.83       20.02      6.18 o 
   9   3   6       32.45       30.15      9.46 o 
 -10   4   6       98.87       67.03     14.80 o 
  -9   4   6        8.08       -2.00      8.62 o 
  -8   4   6        1.41        8.52      8.75 o 
  -7   4   6      122.79      107.75     14.46 o 
  -6   4   6      156.04      136.17     15.35 o 
  -5   4   6     1207.45     1160.32     93.08 o 
  -4   4   6      541.60      483.30     21.69 o 
  -3   4   6     1272.04     1286.97     36.26 o 
  -2   4   6        3.44       -0.89      3.77 o 
  -1   4   6      329.99      343.26     12.25 o 
   0   4   6       69.04       94.71      7.81 o 
   1   4   6       95.74       89.45      9.19 o 
   2   4   6       51.65       37.11     22.37 o 
   3   4   6      458.65      434.07     35.38 o 
   4   4   6       82.79       99.68      7.76 o 
   5   4   6      128.83      109.98      9.49 o 
   6   4   6        6.30        2.72      6.60 o 
   7   4   6      135.87       91.23     10.49 o 
   8   4   6      255.82      323.47     14.68 o 
   9   4   6        0.03        8.31      6.03 o 
 -10   5   6        9.48       -5.22     18.43 o 
  -9   5   6        0.28       -7.10      8.64 o 
  -8   5   6      167.42      186.53     20.30 o 
  -7   5   6      335.48      336.79     29.42 o 
  -6   5   6       17.48       14.10      7.64 o 
  -5   5   6     1333.36     1215.75     37.29 o 
  -4   5   6     1371.23     1321.75     37.97 o 
  -3   5   6      252.76      271.63     16.98 o 
  -2   5   6      223.46      220.47     16.02 o 
  -1   5   6      496.19      504.00     17.79 o 
   0   5   6       48.70       48.71      6.82 o 
   1   5   6       59.70       53.62     13.54 o 
   2   5   6       73.81       75.39     11.40 o 
   3   5   6        0.09        2.72      6.94 o 
   4   5   6        4.05        3.76      3.67 o 
   5   5   6       42.54       56.33      7.47 o 
   6   5   6      246.39      276.98     14.74 o 
   7   5   6      137.76      150.27     26.61 o 
   8   5   6        0.03        5.44      6.80 o 
   9   5   6       19.68       30.90     12.82 o 
 -10   6   6       25.33       11.27     11.36 o 
  -9   6   6       69.50       66.97     13.78 o 
  -8   6   6       32.18        6.97      8.40 o 
  -7   6   6      165.04      152.03     16.84 o 
  -6   6   6      461.76      474.21     23.59 o 
  -5   6   6      648.32      593.27     24.95 o 
  -4   6   6      264.20      264.74     18.76 o 
  -3   6   6       71.31       72.93     10.27 o 
  -2   6   6     1931.02     1915.31     37.37 o 
  -1   6   6        4.75        5.94      3.80 o 
   0   6   6     1371.79     1363.95     46.35 o 
   1   6   6      745.71      760.86     22.20 o 
   2   6   6       13.90       13.65      7.20 o 
   3   6   6      245.37      250.96      8.65 o 
   4   6   6       76.94       86.47      7.67 o 
   5   6   6        2.25        9.14      5.00 o 
   6   6   6       64.61       65.21      8.67 o 
   7   6   6      276.72      360.57     18.06 o 
   8   6   6      107.53       67.49     16.97 o 
   9   6   6       69.22      101.37     24.32 o 
 -10   7   6       11.50       -6.23     14.04 o 
  -9   7   6        3.96       11.02      9.98 o 
  -8   7   6       69.94       74.80     16.63 o 
  -7   7   6      267.23      236.45     20.40 o 
  -6   7   6      302.56      332.80     26.28 o 
  -5   7   6      305.47      381.28     20.00 o 
  -4   7   6       77.70       75.50     10.67 o 
  -3   7   6      620.18      615.05     23.63 o 
  -2   7   6      146.36      153.47     10.95 o 
  -1   7   6       82.84       93.59      7.82 o 
   0   7   6     1393.99     1472.68     27.54 o 
   1   7   6       18.03       26.46      6.06 o 
   2   7   6      303.28      326.29     28.20 o 
   3   7   6        4.92        3.48      3.08 o 
   4   7   6       20.64       25.41      7.39 o 
   5   7   6       44.86       31.58      6.51 o 
   6   7   6       23.15       21.93      6.56 o 
   7   7   6        1.62        0.53      5.66 o 
   8   7   6        0.11       19.31      7.64 o 
   9   7   6        3.52       14.28      8.56 o 
 -10   8   6        1.83        4.46     15.22 o 
  -9   8   6        4.33       -3.14     12.53 o 
  -8   8   6      154.35      130.78     16.35 o 
  -7   8   6       11.15       11.16      7.52 o 
  -6   8   6       63.47       67.33     11.75 o 
  -5   8   6      204.68      145.74     20.29 o 
  -4   8   6        6.50       -3.78      4.51 o 
  -3   8   6      221.37      223.97     16.64 o 
  -2   8   6      506.81      478.85     16.25 o 
  -1   8   6       82.79       85.12      7.49 o 
   0   8   6      132.50      142.32      9.33 o 
   1   8   6      299.57      324.61     14.51 o 
   2   8   6       35.62       18.77      7.44 o 
   3   8   6      483.23      451.60     13.26 o 
   4   8   6        0.72        2.03      4.08 o 
   5   8   6      223.61      227.77     12.67 o 
   6   8   6       41.93       48.74      8.14 o 
   7   8   6       17.06        8.35      6.13 o 
   8   8   6       46.03       80.57     21.09 o 
   9   8   6      123.88      138.14     15.14 o 
 -10   9   6        0.01        2.12     14.79 o 
  -9   9   6       14.05       16.12     14.77 o 
  -8   9   6        3.33       17.26     12.84 o 
  -7   9   6      485.68      454.20     24.06 o 
  -6   9   6       48.96       45.69     10.00 o 
  -5   9   6      145.80      140.31     15.33 o 
  -4   9   6       24.46       20.72      7.23 o 
  -3   9   6      790.71      778.58     26.85 o 
  -2   9   6      922.29      903.65     22.92 o 
  -1   9   6       52.81       45.50      5.69 o 
   0   9   6       97.61      101.95      8.09 o 
   1   9   6     1347.04     1402.72     32.06 o 
   2   9   6       32.90       33.38      7.21 o 
   3   9   6      180.51      192.05      9.37 o 
   4   9   6      507.49      505.87     22.87 o 
   5   9   6       35.39       20.56      6.41 o 
   6   9   6       50.16       49.15      8.23 o 
   7   9   6       99.67       77.35     10.38 o 
   8   9   6       85.01       82.15     23.77 o 
   9   9   6        6.81        3.48      7.81 o 
 -10  10   6        5.37       -8.28     12.18 o 
  -9  10   6       44.39       25.20     16.62 o 
  -8  10   6       83.80      103.02     22.91 o 
  -7  10   6      193.98      204.60     28.76 o 
  -6  10   6      280.96      260.64     28.73 o 
  -5  10   6       98.72       98.33     12.41 o 
  -4  10   6       69.83       62.45      9.80 o 
  -3  10   6       75.04       68.44      9.71 o 
  -2  10   6        6.33        5.57      4.01 o 
  -1  10   6       20.11       27.44      4.92 o 
   0  10   6      418.21      454.09     17.05 o 
   1  10   6      467.24      441.18     19.32 o 
   2  10   6       21.86       17.06      5.80 o 
   3  10   6        3.11        2.56      4.65 o 
   4  10   6      307.09      306.83     13.83 o 
   5  10   6      381.06      336.64     22.51 o 
   6  10   6       10.28        4.89      7.02 o 
   7  10   6       81.62      105.58     11.86 o 
   8  10   6        6.38       24.88      8.57 o 
   9  10   6        8.86       13.31     15.71 o 
 -10  11   6        1.35        1.83     15.45 o 
  -9  11   6       10.79        1.85     13.71 o 
  -8  11   6      149.34      146.24     26.14 o 
  -7  11   6        5.47       -6.58      9.89 o 
  -6  11   6      112.28       99.00     20.02 o 
  -5  11   6        1.85       -0.18      5.53 o 
  -4  11   6      732.18      655.65     33.15 o 
  -3  11   6      754.88      755.37     20.69 o 
  -2  11   6       50.25       49.73      6.69 o 
  -1  11   6      238.97      217.66     10.72 o 
   0  11   6     1027.33     1087.28     29.13 o 
   1  11   6      237.59      205.67     13.62 o 
   2  11   6        5.97        1.78      2.68 o 
   3  11   6       15.18       11.21      7.46 o 
   4  11   6      287.15      292.74     13.61 o 
   5  11   6      316.05      387.19     34.49 o 
   6  11   6       61.21       69.17      9.35 o 
   7  11   6       19.45       11.48      7.26 o 
   8  11   6      156.34      165.24     15.39 o 
   9  11   6       25.04       25.08     24.36 o 
 -10  12   6       31.66       52.43     21.01 o 
  -9  12   6        4.65       -3.00     12.91 o 
  -8  12   6      104.26      125.14     25.86 o 
  -7  12   6       62.12       49.27     17.06 o 
  -6  12   6       13.78       10.14     10.92 o 
  -5  12   6      131.02      100.00     19.46 o 
  -4  12   6       76.75       42.09      8.60 o 
  -3  12   6        3.95        4.02      4.00 o 
  -2  12   6      216.72      233.49     11.64 o 
  -1  12   6      234.76      260.08     11.27 o 
   0  12   6      136.89      147.73     12.07 o 
   1  12   6      664.70      632.47     23.96 o 
   2  12   6       42.15       56.03      6.22 o 
   3  12   6       55.60       43.82      6.10 o 
   4  12   6       22.48       19.25      5.42 o 
   5  12   6       37.58       63.75      8.51 o 
   6  12   6       20.76        8.47      6.10 o 
   7  12   6      172.92      159.52     13.80 o 
   8  12   6      250.59      251.77     18.37 o 
   9  12   6       78.74       79.66     19.92 o 
 -10  13   6       22.05       16.46     16.24 o 
  -9  13   6        0.24       -5.89     11.09 o 
  -8  13   6       30.63       35.91     16.71 o 
  -7  13   6        1.23        2.58     10.14 o 
  -6  13   6      135.17      138.69     23.63 o 
  -5  13   6      371.44      333.62     34.26 o 
  -4  13   6      280.53      246.38     28.06 o 
  -3  13   6      229.55      200.28     15.34 o 
  -2  13   6      211.15      180.80     11.20 o 
  -1  13   6      263.44      238.22     10.69 o 
   0  13   6        8.62        4.13      4.82 o 
   1  13   6      921.69      862.57     17.56 o 
   2  13   6       40.40       40.74      4.96 o 
   3  13   6       39.47       48.85      7.12 o 
   4  13   6        4.39        2.62      5.89 o 
   5  13   6       27.40       11.28      5.48 o 
   6  13   6       29.50       29.98      9.06 o 
   7  13   6       87.55      105.62     12.31 o 
   8  13   6       34.35       38.53      9.97 o 
   9  13   6       10.08        7.22     15.32 o 
 -10  14   6       60.69       96.26     25.66 o 
  -9  14   6        1.98       -2.61     12.28 o 
  -8  14   6       28.82        6.48     12.44 o 
  -7  14   6      110.01       98.38     21.70 o 
  -6  14   6      101.55       83.52     19.48 o 
  -5  14   6      438.59      424.42     33.49 o 
  -4  14   6      257.56      186.98     24.92 o 
  -3  14   6     2558.44     2380.38     83.54 o 
  -2  14   6      360.67      339.85     27.61 o 
  -1  14   6      219.75      206.30     12.29 o 
   0  14   6       76.33       65.85      8.13 o 
   1  14   6       27.24       36.72      5.76 o 
   2  14   6       63.27       55.90      5.85 o 
   3  14   6      110.92      105.78      8.93 o 
   4  14   6      159.34      154.08     11.32 o 
   5  14   6       29.37       25.02     10.71 o 
   6  14   6      128.72      156.84     20.14 o 
   7  14   6        0.45        2.53      7.21 o 
   8  14   6       20.90       27.41     13.76 o 
 -10  15   6        1.63      -20.42     13.49 o 
  -9  15   6        1.94      -12.45     10.50 o 
  -8  15   6      161.67      164.52     28.78 o 
  -7  15   6       94.72       83.50     20.42 o 
  -6  15   6      114.92      129.63     23.59 o 
  -5  15   6        1.70       -6.62      7.75 o 
  -4  15   6        0.54        4.79      9.78 o 
  -3  15   6     1243.66     1207.77     55.12 o 
  -2  15   6      447.75      458.58     32.48 o 
  -1  15   6        0.39        2.23      5.89 o 
   0  15   6     1208.69     1186.46     19.94 o 
   1  15   6      104.18       92.99      6.61 o 
   2  15   6      214.60      215.10     16.15 o 
   3  15   6       31.06       28.43      5.81 o 
   4  15   6       51.09       54.73      9.23 o 
   5  15   6      662.63      608.35     21.01 o 
   6  15   6      181.49      176.94     14.05 o 
   7  15   6      155.98      179.72     15.39 o 
   8  15   6       55.40       73.83     14.05 o 
  -9  16   6       12.33       44.10     19.27 o 
  -8  16   6      139.64      179.76     29.82 o 
  -7  16   6        3.73       -1.21     10.14 o 
  -6  16   6        6.51        7.39     12.26 o 
  -5  16   6       50.89       85.96     18.70 o 
  -4  16   6      480.48      471.92     34.33 o 
  -3  16   6        4.86       15.45     10.43 o 
  -2  16   6       82.07       74.40     16.69 o 
  -1  16   6        4.22       11.23      7.28 o 
   0  16   6        2.35        5.84      3.27 o 
   1  16   6      110.97       75.76      6.26 o 
   2  16   6        0.30        2.74      3.37 o 
   3  16   6        0.40       -4.18      4.03 o 
   4  16   6      241.09      229.83     13.16 o 
   5  16   6      185.19      216.15     14.57 o 
   6  16   6       21.17       29.08      7.95 o 
   7  16   6        9.51       10.54     11.99 o 
   8  16   6       15.40        4.98      9.51 o 
  -9  17   6       67.16       84.37     23.60 o 
  -8  17   6      102.56       81.72     21.91 o 
  -7  17   6      130.04      117.22     24.34 o 
  -6  17   6        0.63        7.12     12.01 o 
  -5  17   6       80.80       61.85     16.92 o 
  -4  17   6      120.74      127.39     21.54 o 
  -3  17   6       41.20       27.11     12.75 o 
  -2  17   6       65.05       49.70     14.72 o 
  -1  17   6        6.62        3.65      2.09 o 
   0  17   6      105.68      109.25      7.89 o 
   1  17   6        0.41        3.01      5.53 o 
   2  17   6        9.66       11.53      4.65 o 
   3  17   6        5.93        9.82      4.97 o 
   4  17   6        9.23        9.49      5.19 o 
   5  17   6      103.48      111.90     11.32 o 
   6  17   6       62.39       59.92     11.12 o 
   7  17   6        8.41       13.23      7.87 o 
   8  17   6       25.63       34.65     24.65 o 
  -9  18   6        0.43        5.78     14.29 o 
  -8  18   6       70.25      100.94     23.27 o 
  -7  18   6       15.24       26.61     15.43 o 
  -6  18   6       39.06       67.18     18.86 o 
  -5  18   6      199.56      191.49     27.11 o 
  -4  18   6       16.19       22.25     11.83 o 
  -3  18   6      829.09      804.92     45.32 o 
  -2  18   6      252.36      220.26     11.45 o 
  -1  18   6      253.15      213.50      9.75 o 
   0  18   6       13.07        5.62      3.92 o 
   1  18   6       23.60       17.95      5.13 o 
   2  18   6        1.37       -6.37      9.12 o 
   3  18   6       54.97       73.46      9.76 o 
   4  18   6      337.88      367.38     17.43 o 
   5  18   6        9.00        3.15      5.89 o 
   6  18   6       71.03       76.54     14.37 o 
   7  18   6       28.60       12.78      8.22 o 
   8  18   6       51.69       45.06     10.78 o 
  -9  19   6      148.56      185.36     32.78 o 
  -8  19   6       12.71        9.97     15.11 o 
  -7  19   6       28.47       51.03     18.42 o 
  -6  19   6       15.85       19.09     13.43 o 
  -5  19   6       14.27        4.15      4.50 o 
  -4  19   6        0.48       -1.23      3.22 o 
  -3  19   6      178.91      170.45     17.40 o 
  -2  19   6      436.04      433.40     14.76 o 
  -1  19   6        1.66       -1.57      3.31 o 
   0  19   6        9.22        8.21      4.38 o 
   1  19   6        1.66        6.02      4.21 o 
   2  19   6       28.38       32.17      6.30 o 
   3  19   6       25.56       14.87      6.27 o 
   4  19   6        3.06        4.19      5.79 o 
   5  19   6       20.44       24.25      8.14 o 
   6  19   6      190.96      179.41     14.87 o 
   7  19   6      184.81      189.88     15.97 o 
   8  19   6      123.04      117.69     20.36 o 
  -9  20   6        4.36        6.75     13.89 o 
  -8  20   6      221.92      284.07     37.00 o 
  -7  20   6      186.62      220.82     10.66 o 
  -6  20   6        2.93       11.51      4.43 o 
  -5  20   6        0.12        3.04      3.94 o 
  -4  20   6      264.38      239.31     11.36 o 
  -3  20   6        9.65       19.39      5.05 o 
  -2  20   6      131.54      181.73     15.55 o 
  -1  20   6      227.38      228.19     11.45 o 
   0  20   6        1.36        5.48      4.22 o 
   1  20   6      571.44      572.32     18.38 o 
   2  20   6       13.29        8.59      5.03 o 
   3  20   6       47.18       40.53      8.18 o 
   4  20   6       28.15       23.92      7.90 o 
   5  20   6      254.68      206.59     17.37 o 
   6  20   6       19.63       28.25      9.40 o 
   7  20   6        0.01        6.61      8.60 o 
   8  20   6       17.46       44.16     21.97 o 
  -9  21   6      195.70      224.05     36.24 o 
  -8  21   6       13.53        9.27      5.24 o 
  -7  21   6        6.68        6.48      5.09 o 
  -6  21   6       29.93       16.04      7.87 o 
  -5  21   6       60.85       59.08      8.58 o 
  -4  21   6      334.63      320.54     14.03 o 
  -3  21   6      229.51      210.06     18.06 o 
  -2  21   6       44.78       46.27      6.97 o 
  -1  21   6      467.41      431.61     15.15 o 
   0  21   6      303.31      293.21     13.79 o 
   1  21   6       26.56       25.20      9.32 o 
   2  21   6       47.06       49.01      7.34 o 
   3  21   6       53.69       53.99      9.38 o 
   4  21   6        0.00       -2.57      5.75 o 
   5  21   6        0.13       -0.64      5.87 o 
   6  21   6        5.22        5.93      8.12 o 
   7  21   6        0.30        5.51      8.52 o 
   8  21   6       30.48       51.89     22.95 o 
  -8  22   6       29.77       28.21      8.77 o 
  -7  22   6       10.29        7.09      5.74 o 
  -6  22   6        9.53        9.05      7.16 o 
  -5  22   6       26.26       41.50     10.03 o 
  -4  22   6       51.77       44.53      7.68 o 
  -3  22   6      125.60      135.95     17.42 o 
  -2  22   6       79.51       79.64      9.06 o 
  -1  22   6      415.79      469.14     16.22 o 
   0  22   6       98.23      106.40      9.53 o 
   1  22   6       25.18       22.35      5.94 o 
   2  22   6        3.04       -2.20      5.89 o 
   3  22   6        5.74        0.22      5.92 o 
   4  22   6      121.65      120.45     13.38 o 
   5  22   6        6.36        6.03      7.22 o 
   6  22   6        1.33        6.65      8.19 o 
   7  22   6        8.83       16.75      9.52 o 
  -8  23   6        0.66        2.17      5.92 o 
  -7  23   6       23.35       17.05      7.85 o 
  -6  23   6        8.38       -6.99      5.06 o 
  -5  23   6       44.36       45.06      7.71 o 
  -4  23   6      124.27      110.99     10.58 o 
  -3  23   6      169.28      175.43     19.18 o 
  -2  23   6        7.75        9.87      5.64 o 
  -1  23   6       22.75        9.88      4.89 o 
   0  23   6       36.71       33.09      6.42 o 
   1  23   6       10.69       16.64      5.73 o 
   2  23   6        0.29        0.91      4.67 o 
   3  23   6      116.65       92.67     11.99 o 
   4  23   6        0.06        7.63      7.68 o 
   5  23   6        1.01       -3.65      6.73 o 
   6  23   6       12.24       12.07     16.01 o 
   7  23   6       15.28       19.56     24.91 o 
  -8  24   6       46.42       46.08      8.51 o 
  -7  24   6      146.59      136.70     17.23 o 
  -6  24   6        2.52       10.01      6.10 o 
  -5  24   6       16.53        9.86      5.89 o 
  -4  24   6        5.48        1.93      5.10 o 
  -3  24   6      263.73      249.92     14.54 o 
  -2  24   6       68.56       84.10      9.86 o 
  -1  24   6      147.95      126.74     10.62 o 
   0  24   6        8.83        9.02      5.37 o 
   1  24   6       16.37       20.79      6.12 o 
   2  24   6      201.81      210.20     14.30 o 
   3  24   6      103.40       99.75     15.64 o 
   4  24   6       70.78       60.34     15.15 o 
   5  24   6        4.33        9.53      8.02 o 
   6  24   6        1.16        7.91     13.58 o 
   7  24   6        0.01        9.02      9.14 o 
  -8  25   6        3.68       11.55      6.86 o 
  -7  25   6        8.54        3.28      6.51 o 
  -6  25   6       23.75       29.82      7.87 o 
  -5  25   6        5.37       17.08      6.80 o 
  -4  25   6       16.97       11.36      6.14 o 
  -3  25   6       94.68       94.64     15.98 o 
  -2  25   6        1.85        4.82      5.01 o 
  -1  25   6       19.39       20.30      5.99 o 
   0  25   6      763.75      788.71     23.20 o 
   1  25   6      421.50      404.84     37.29 o 
   2  25   6        0.91        4.60      5.26 o 
   3  25   6        1.84        1.50      9.33 o 
   4  25   6        0.19       11.38      7.47 o 
   5  25   6       20.83       32.84     14.11 o 
   6  25   6       17.43       15.29      9.48 o 
   7  25   6       29.59       56.85     21.33 o 
  -8  26   6       10.98       18.06      7.91 o 
  -7  26   6      217.90      225.61     15.53 o 
  -6  26   6      103.69      118.11     12.33 o 
  -5  26   6       20.75       33.53     16.84 o 
  -4  26   6        6.52        7.20      5.74 o 
  -3  26   6      130.37      135.62     12.58 o 
  -2  26   6       33.87       26.78      6.67 o 
  -1  26   6       19.02       16.23      8.30 o 
   0  26   6       15.84       19.18      6.14 o 
   1  26   6       26.48       17.63      9.21 o 
   2  26   6        2.93        7.72      6.98 o 
   3  26   6       20.79       19.82      7.91 o 
   4  26   6        1.43       12.96      7.71 o 
   5  26   6      137.48      125.12     15.74 o 
   6  26   6        0.47        6.06     12.08 o 
  -7  27   6       36.27       37.93      9.17 o 
  -6  27   6      120.95      127.03     24.09 o 
  -5  27   6       32.89       43.30      8.65 o 
  -4  27   6       28.53       34.28      8.29 o 
  -3  27   6       81.08      105.14     11.57 o 
  -2  27   6       20.61       43.23      7.36 o 
  -1  27   6        2.72       -0.49      4.85 o 
   0  27   6       18.72        2.63      5.23 o 
   1  27   6      200.32      215.08     14.47 o 
   2  27   6       25.70       37.12     14.57 o 
   3  27   6       80.06      101.97     13.56 o 
   4  27   6       12.31       15.66      9.04 o 
   5  27   6        2.44       12.26      8.85 o 
   6  27   6        0.13        9.59      8.72 o 
  -7  28   6        3.56        1.47      7.35 o 
  -6  28   6      101.86      106.80     24.61 o 
  -5  28   6      236.35      274.42     17.34 o 
  -4  28   6      126.12      142.86     13.78 o 
  -3  28   6       76.83       89.62     11.20 o 
  -2  28   6       42.37       49.62      8.00 o 
  -1  28   6        2.26        4.78      5.30 o 
   0  28   6        0.26        3.09      5.35 o 
   1  28   6      130.24      115.07     11.07 o 
   2  28   6       52.46       47.66     10.28 o 
   3  28   6       43.80       60.54     11.05 o 
   4  28   6        0.02        6.68      7.72 o 
   5  28   6      125.30      149.71     17.24 o 
   6  28   6       29.37       21.08     31.46 o 
  -7  29   6       32.73       28.12      9.35 o 
  -6  29   6       32.55       47.38     10.01 o 
  -5  29   6       14.45       34.07     17.59 o 
  -4  29   6       54.56       53.87      9.88 o 
  -3  29   6       84.53       72.37     11.03 o 
  -2  29   6       25.40       21.50      6.67 o 
  -1  29   6       19.10       18.66      6.38 o 
   0  29   6      126.07      117.43     11.20 o 
   1  29   6       33.42       30.91     11.16 o 
   2  29   6       29.19       18.92     12.76 o 
   3  29   6        2.28       -0.68      7.81 o 
   4  29   6       18.52        7.16      8.54 o 
   5  29   6       47.63       66.05     12.99 o 
   6  29   6       11.64       55.30     19.83 o 
  -6  30   6        0.63        3.21      7.38 o 
  -5  30   6       17.22       28.42      9.26 o 
  -4  30   6        5.26        9.68      7.48 o 
  -3  30   6        2.12        0.73      6.62 o 
  -2  30   6      312.79      311.44     26.66 o 
  -1  30   6       10.80        7.51      5.99 o 
   0  30   6       34.33       20.57      6.68 o 
   1  30   6       91.02       99.98     13.62 o 
   2  30   6        9.85       -1.64      7.00 o 
   3  30   6       34.01       48.20     15.36 o 
   4  30   6        0.45       -0.97     17.04 o 
   5  30   6        9.28       11.61      9.17 o 
  -6  31   6      118.02      101.55     13.28 o 
  -5  31   6       81.47       92.91     12.64 o 
  -4  31   6      134.87      131.60     15.90 o 
  -3  31   6       44.22       46.39      9.71 o 
  -2  31   6        4.71        2.55      5.72 o 
  -1  31   6      133.57      137.25     12.59 o 
   0  31   6       46.44       60.18     10.81 o 
   1  31   6        3.79        5.87      6.46 o 
   2  31   6       24.61       34.62     12.98 o 
   3  31   6       42.30       49.87     10.96 o 
   4  31   6       39.37       35.32     10.97 o 
  -6  32   6       47.94       31.85     18.20 o 
  -5  32   6       19.01       15.94      8.20 o 
  -4  32   6       17.94       28.13      9.19 o 
  -3  32   6      732.35      750.56     45.88 o 
  -2  32   6      116.19      107.35     17.86 o 
  -1  32   6      136.57      113.94     11.94 o 
   0  32   6      117.36      134.87     12.80 o 
   1  32   6        7.08       13.33      7.03 o 
   2  32   6        7.63        3.40     14.27 o 
   3  32   6       50.28       49.82     15.25 o 
   4  32   6       21.40       24.69     13.29 o 
  -5  33   6        3.84        4.79      7.79 o 
  -4  33   6      241.26      209.24     28.61 o 
  -3  33   6      101.87      109.26     11.78 o 
  -2  33   6       37.46       29.49      8.45 o 
  -1  33   6       74.06       71.77     10.15 o 
   0  33   6        2.50        2.24      6.22 o 
   1  33   6        1.25       -2.40      6.36 o 
   2  33   6       45.10       89.55     17.76 o 
   3  33   6        5.37       -6.35     10.63 o 
   4  33   6       67.10       44.62     14.59 o 
  -5  34   6       10.80       -1.51     11.94 o 
  -4  34   6      172.52      194.20     17.87 o 
  -3  34   6       63.96       73.47     18.84 o 
  -2  34   6       34.05       25.69      8.08 o 
  -1  34   6        0.01        9.59      6.94 o 
   0  34   6        4.52        8.42      8.11 o 
   1  34   6       29.55       32.48     12.92 o 
   2  34   6        1.40      -10.98      8.70 o 
   3  34   6      132.67      155.66     22.72 o 
  -4  35   6      199.89      241.49     33.31 o 
  -3  35   6       37.34       37.96      8.88 o 
  -2  35   6        1.71       -0.69      6.75 o 
  -1  35   6      433.00      472.61     23.99 o 
   0  35   6        0.02       -4.45      9.35 o 
   1  35   6       80.42       66.64     15.78 o 
   2  35   6        6.44        1.34     11.01 o 
  -4  36   6       39.42       52.59     20.29 o 
  -3  36   6      130.07      167.29     28.16 o 
  -2  36   6      115.59      137.40     20.24 o 
  -1  36   6      152.52      162.54     22.07 o 
   0  36   6        4.22       22.02     11.99 o 
   1  36   6        0.33        5.81     10.70 o 
 -10   1   7      274.53      334.48     31.79 o 
  -9   1   7        0.06       -6.44      8.51 o 
  -8   1   7        0.31        0.77      8.38 o 
  -7   1   7        0.10       -1.94      7.27 o 
  -6   1   7        0.65        0.99      6.97 o 
  -5   1   7       61.53       69.36     11.81 o 
  -4   1   7      417.24      374.14     20.53 o 
  -3   1   7       26.96       41.82      9.00 o 
  -2   1   7       43.21       50.59      8.34 o 
  -1   1   7      167.90      187.56     18.90 o 
   0   1   7       67.95       95.26     13.34 o 
   1   1   7       90.24       82.26      8.36 o 
   2   1   7      256.03      273.71     20.97 o 
   3   1   7      583.52      582.84     43.88 o 
   4   1   7        3.68       10.51      8.05 o 
   5   1   7        1.79        2.25     12.65 o 
   6   1   7        9.88       31.14     11.98 o 
   7   1   7       54.69       60.35     15.85 o 
   8   1   7        1.20       -2.44      6.56 o 
 -10   2   7      172.90      244.65     25.39 o 
  -9   2   7      127.88      170.23     40.81 o 
  -8   2   7       18.96        9.33      8.65 o 
  -7   2   7        0.28       -2.56      9.15 o 
  -6   2   7       40.90       34.78      9.48 o 
  -5   2   7        4.02       -0.71      6.07 o 
  -4   2   7        1.56        2.16      5.93 o 
  -3   2   7       13.78       10.73      6.89 o 
  -2   2   7      245.97      237.15     13.18 o 
  -1   2   7     5131.52     4866.96     67.53 o 
   0   2   7       84.85       80.30      8.10 o 
   1   2   7      605.07      552.89     20.21 o 
   2   2   7       63.57       68.98     11.58 o 
   3   2   7        5.09        3.86      8.11 o 
   4   2   7        8.70       26.65     10.68 o 
   5   2   7       11.31       12.90      9.90 o 
   6   2   7      117.44      138.06     18.42 o 
   7   2   7      481.82      507.94     42.68 o 
   8   2   7       13.87       23.20      8.10 o 
 -10   3   7      512.44      619.17     57.57 o 
  -9   3   7       40.27       15.86     24.05 o 
  -8   3   7        0.26       -7.79      7.56 o 
  -7   3   7        0.00       -2.22      9.13 o 
  -6   3   7       92.55       83.96     13.26 o 
  -5   3   7       20.97       20.22     12.99 o 
  -4   3   7       55.89       53.88     11.95 o 
  -3   3   7      446.00      382.73     20.35 o 
  -2   3   7     3323.53     3221.90     49.94 o 
  -1   3   7       92.05      104.04      9.11 o 
   0   3   7       43.65       32.02      5.96 o 
   1   3   7      114.43      123.42     11.56 o 
   2   3   7       65.43       56.08     10.88 o 
   3   3   7       23.90       25.24     14.31 o 
   4   3   7      136.79      125.00     23.88 o 
   5   3   7        0.60       -2.59      8.75 o 
   6   3   7        2.72       15.42     10.71 o 
   7   3   7       43.75       58.46      8.85 o 
   8   3   7       11.27        7.83      7.15 o 
 -10   4   7        8.48        4.29     13.59 o 
  -9   4   7       42.17       67.61     14.88 o 
  -8   4   7        1.84       19.82      9.75 o 
  -7   4   7      118.37      140.27     20.47 o 
  -6   4   7      525.43      554.04     31.37 o 
  -5   4   7      132.67      109.39     13.59 o 
  -4   4   7       19.84        8.83      6.13 o 
  -3   4   7      268.64      264.80     19.47 o 
  -2   4   7       77.34       65.79      7.52 o 
  -1   4   7       23.84       28.06      7.48 o 
   0   4   7      567.59      562.02     17.23 o 
   1   4   7      162.54      142.67     12.36 o 
   2   4   7       95.66      116.80     14.10 o 
   3   4   7       70.64       68.75     22.51 o 
   4   4   7       30.59       12.14      8.88 o 
   5   4   7        2.10        5.31      9.06 o 
   6   4   7        0.01       -3.26      4.65 o 
   7   4   7      106.42      104.24     17.13 o 
   8   4   7        4.34       -3.88      6.83 o 
 -10   5   7       53.26       60.90     22.67 o 
  -9   5   7      128.51      110.54     17.56 o 
  -8   5   7        2.23        2.15      8.52 o 
  -7   5   7       58.90       84.26     13.82 o 
  -6   5   7       25.47       28.18     12.39 o 
  -5   5   7       24.56       32.24      8.85 o 
  -4   5   7      219.87      250.32     19.92 o 
  -3   5   7      157.93      149.20     12.16 o 
  -2   5   7       60.35       54.81      8.84 o 
  -1   5   7        3.05        6.41      4.30 o 
   0   5   7      604.98      625.13     18.70 o 
   1   5   7     1261.80     1227.04     31.20 o 
   2   5   7        6.87       -0.16      6.46 o 
   3   5   7      216.51      195.23     18.64 o 
   4   5   7        4.41       -2.84     13.26 o 
   5   5   7        3.35        8.56     10.41 o 
   6   5   7       22.29       39.03     15.46 o 
   7   5   7        6.24        4.28      6.11 o 
   8   5   7       26.73       30.94     12.51 o 
  -9   6   7       13.49       23.33     17.05 o 
  -8   6   7       51.05       53.03     13.24 o 
  -7   6   7       49.55       65.76     12.89 o 
  -6   6   7       20.81       29.21      9.36 o 
  -5   6   7       73.30       90.08     13.04 o 
  -4   6   7       43.46       36.64      9.07 o 
  -3   6   7      167.87      186.69     17.54 o 
  -2   6   7       35.31       47.53      6.76 o 
  -1   6   7      432.93      421.90     14.79 o 
   0   6   7      161.74      173.28     11.14 o 
   1   6   7        0.54        2.87      5.03 o 
   2   6   7     1170.71     1103.44     36.97 o 
   3   6   7      137.87      138.05     15.70 o 
   4   6   7        6.20        5.26      8.33 o 
   5   6   7       20.93       16.20      4.70 o 
   6   6   7      144.75      154.49     12.74 o 
   7   6   7       92.09      101.03     10.94 o 
   8   6   7       34.00       29.69      8.83 o 
  -9   7   7        5.28       -9.76     12.43 o 
  -8   7   7       82.52       97.88     24.01 o 
  -7   7   7       86.10      109.59     15.72 o 
  -6   7   7       52.08       69.05     12.11 o 
  -5   7   7      351.55      357.68     24.54 o 
  -4   7   7      107.57       83.15     11.92 o 
  -3   7   7      549.43      474.38     18.02 o 
  -2   7   7     1710.10     1600.82     30.98 o 
  -1   7   7      257.60      261.16     13.08 o 
   0   7   7       53.80       45.01      6.57 o 
   1   7   7        0.43       -0.89      5.63 o 
   2   7   7      119.41      118.71     14.37 o 
   3   7   7       66.82       42.54     24.63 o 
   4   7   7       27.20       40.99     11.26 o 
   5   7   7       50.26       57.04      6.66 o 
   6   7   7       34.92       30.64      6.74 o 
   7   7   7       11.29       13.18      8.49 o 
   8   7   7        2.52       21.00     14.29 o 
  -9   8   7       16.03       16.47     17.27 o 
  -8   8   7        0.02      -10.09     11.64 o 
  -7   8   7       69.01       98.25     22.10 o 
  -6   8   7       87.78       85.66     13.27 o 
  -5   8   7        2.20       -4.62      5.64 o 
  -4   8   7        0.14        1.20      5.87 o 
  -3   8   7       83.94       91.39     10.95 o 
  -2   8   7       14.57       16.48      4.96 o 
  -1   8   7       23.39       21.68      6.47 o 
   0   8   7      125.09      121.33      9.60 o 
   1   8   7      242.71      254.65     16.44 o 
   2   8   7        0.02       -6.08      6.39 o 
   3   8   7       41.28       32.15     16.66 o 
   4   8   7       18.08       19.04      9.58 o 
   5   8   7       61.33       75.47      7.68 o 
   6   8   7        2.56       15.95      5.85 o 
   7   8   7      220.58      228.48     15.51 o 
   8   8   7        0.05        7.40      9.36 o 
  -9   9   7      177.99      173.33     30.86 o 
  -8   9   7       16.68       22.22     15.03 o 
  -7   9   7      173.84      182.14     28.96 o 
  -6   9   7       33.45       35.62     14.63 o 
  -5   9   7       68.41       67.44     11.44 o 
  -4   9   7      383.05      340.91     20.61 o 
  -3   9   7       49.30       41.57      7.37 o 
  -2   9   7        2.40        3.86      4.39 o 
  -1   9   7        6.57        2.60      3.99 o 
   0   9   7     1121.83     1079.51     28.87 o 
   1   9   7       32.43       19.88      6.36 o 
   2   9   7       34.58       23.97      8.75 o 
   3   9   7       83.66       72.83     12.45 o 
   4   9   7       54.58       52.82      4.84 o 
   5   9   7       30.75       31.35      6.07 o 
   6   9   7       58.12       65.65     18.59 o 
   7   9   7        0.01        0.37      6.07 o 
   8   9   7       90.97       65.49     13.02 o 
  -9  10   7       17.95        2.89     14.91 o 
  -8  10   7       11.37       -2.17     12.32 o 
  -7  10   7       95.83      121.86     24.73 o 
  -6  10   7       40.30       32.88     15.33 o 
  -5  10   7      460.72      515.31     37.26 o 
  -4  10   7        9.56       10.00      6.63 o 
  -3  10   7       93.16      102.30     10.12 o 
  -2  10   7      299.91      267.04     13.97 o 
  -1  10   7        7.26       -0.78      3.78 o 
   0  10   7      363.78      339.22     16.72 o 
   1  10   7      533.67      502.37     23.83 o 
   2  10   7      199.06      178.94     17.16 o 
   3  10   7      252.10      235.66     20.48 o 
   4  10   7      100.75       98.54      7.13 o 
   5  10   7      120.15      141.54     11.25 o 
   6  10   7       45.13       45.47      8.37 o 
   7  10   7        0.93        4.31     12.61 o 
   8  10   7       30.56       15.03     14.92 o 
  -9  11   7       36.57       60.29     20.75 o 
  -8  11   7       10.86       -9.08     10.39 o 
  -7  11   7      366.45      366.28     39.86 o 
  -6  11   7      112.51      112.82     22.63 o 
  -5  11   7       54.49       44.03     15.57 o 
  -4  11   7      319.27      272.01     31.69 o 
  -3  11   7      149.55      142.06     11.62 o 
  -2  11   7      225.27      179.11     11.20 o 
  -1  11   7      311.99      264.67     12.62 o 
   0  11   7      713.55      647.38     21.78 o 
   1  11   7       91.38      100.40     10.51 o 
   2  11   7       21.31       31.62      9.22 o 
   3  11   7      207.27      228.55     20.15 o 
   4  11   7        6.06        0.09      5.84 o 
   5  11   7       95.54       98.39      9.08 o 
   6  11   7        3.92       14.35      6.18 o 
   7  11   7        1.14        6.51      6.70 o 
   8  11   7        4.17        3.69     13.18 o 
  -9  12   7       50.40       69.21     22.93 o 
  -8  12   7       10.19       17.17     14.32 o 
  -7  12   7       24.99       37.71     15.48 o 
  -6  12   7       51.12       58.07     18.54 o 
  -5  12   7        5.27        7.01     10.64 o 
  -4  12   7      182.82      180.09     25.75 o 
  -3  12   7      107.51      127.11     21.20 o 
  -2  12   7      278.53      262.65     29.34 o 
  -1  12   7       51.69       74.86      7.68 o 
   0  12   7      200.24      167.56     15.42 o 
   1  12   7      279.53      292.31     17.69 o 
   2  12   7      292.81      256.50     28.10 o 
   3  12   7       16.01       24.20      9.08 o 
   4  12   7      100.85      116.03      8.56 o 
   5  12   7      187.81      183.12     12.26 o 
   6  12   7       49.90       62.99     10.37 o 
   7  12   7       86.04       89.09     11.18 o 
   8  12   7       11.30       22.11     20.86 o 
  -9  13   7       11.86        0.30     15.58 o 
  -8  13   7       78.20      114.34     24.96 o 
  -7  13   7      451.12      484.13     39.82 o 
  -6  13   7       63.62       30.41     14.48 o 
  -5  13   7       16.66       -3.95      8.40 o 
  -4  13   7      124.39      143.20     23.75 o 
  -3  13   7       84.50       56.10     15.53 o 
  -2  13   7       38.40       25.09      8.98 o 
  -1  13   7       66.45       49.75     17.72 o 
   0  13   7       26.57       34.42      6.95 o 
   1  13   7      276.19      295.75     25.81 o 
   2  13   7      204.61      203.60     18.49 o 
   3  13   7       31.12       24.64      3.67 o 
   4  13   7      112.52       94.53      8.40 o 
   5  13   7       37.73       59.15      8.14 o 
   6  13   7        5.46       -0.06      8.05 o 
   7  13   7        3.31        8.31      8.35 o 
   8  13   7      184.95      211.73     25.56 o 
  -9  14   7       99.81      151.65     30.09 o 
  -8  14   7       86.88       83.79     22.89 o 
  -7  14   7        0.49      -10.49     10.06 o 
  -6  14   7       28.12       36.43     15.66 o 
  -5  14   7        0.64        9.35     10.60 o 
  -4  14   7       87.34      110.36     21.11 o 
  -3  14   7     1051.92      882.24     48.93 o 
  -2  14   7       67.39       70.99     11.91 o 
  -1  14   7      235.39      209.25     19.30 o 
   0  14   7      340.53      303.54     22.91 o 
   1  14   7      228.50      211.47     20.35 o 
   2  14   7       33.99       48.18     10.77 o 
   3  14   7       71.94       77.87     14.77 o 
   4  14   7        1.01        0.43      4.58 o 
   5  14   7       69.51       69.82      8.74 o 
   6  14   7        8.14        9.48      6.25 o 
   7  14   7        9.76        7.57      8.00 o 
  -9  15   7       12.81        4.22     15.98 o 
  -8  15   7       70.80       69.69     21.74 o 
  -7  15   7       29.03       25.08     14.86 o 
  -6  15   7      104.47      121.92     23.47 o 
  -5  15   7      110.62       70.82     18.66 o 
  -4  15   7      242.78      221.73     29.11 o 
  -3  15   7      715.70      718.42     43.70 o 
  -2  15   7      458.93      434.47     23.76 o 
  -1  15   7       64.02       37.06      9.98 o 
   0  15   7      132.85       94.09     13.53 o 
   1  15   7       37.15       24.62      8.87 o 
   2  15   7      144.50      153.34     15.40 o 
   3  15   7       22.31       17.45      7.19 o 
   4  15   7      569.14      586.55     22.44 o 
   5  15   7       31.50       17.21      6.28 o 
   6  15   7        7.90        2.81      6.34 o 
   7  15   7       97.07      117.99     12.99 o 
  -9  16   7        5.89      -11.09     14.17 o 
  -8  16   7        3.90        9.99     14.46 o 
  -7  16   7       22.25       32.34     15.64 o 
  -6  16   7       25.08       32.66     15.20 o 
  -5  16   7        5.64        2.47     10.69 o 
  -4  16   7       20.38       29.58     14.52 o 
  -3  16   7      370.10      372.95     37.24 o 
  -2  16   7      151.90      175.27     39.47 o 
  -1  16   7      166.86      130.14     15.83 o 
   0  16   7        2.63        6.69      6.88 o 
   1  16   7       26.69       12.28      7.71 o 
   2  16   7        0.77       10.42      7.94 o 
   3  16   7        0.33        3.31      4.98 o 
   4  16   7      224.78      217.46     12.16 o 
   5  16   7        1.80        4.11      5.30 o 
   6  16   7       29.32       39.91      8.77 o 
   7  16   7        3.28       15.02     14.57 o 
  -8  17   7        5.33       13.03     14.64 o 
  -7  17   7       19.64       22.62     14.90 o 
  -6  17   7       52.05       13.81     14.02 o 
  -5  17   7       87.98       95.61     21.47 o 
  -4  17   7       17.48       29.99     13.71 o 
  -3  17   7      438.53      448.75     34.79 o 
  -2  17   7        2.08        0.87      6.52 o 
  -1  17   7      110.51      124.76     16.35 o 
   0  17   7      334.45      307.05     37.70 o 
   1  17   7        4.61        6.55      9.83 o 
   2  17   7      194.56      180.14     17.31 o 
   3  17   7       51.59       45.03     15.21 o 
   4  17   7       51.32       33.64      7.41 o 
   5  17   7        0.74       20.80      7.42 o 
   6  17   7       22.80       24.53     10.19 o 
   7  17   7      127.31      103.89     17.06 o 
  -8  18   7        0.29       26.55     16.56 o 
  -7  18   7      351.90      402.12     44.03 o 
  -6  18   7       25.12       28.80     14.66 o 
  -5  18   7       37.40       20.11     12.92 o 
  -4  18   7       63.58       53.77     16.16 o 
  -3  18   7        1.27        5.10     11.19 o 
  -2  18   7       88.71       72.18     12.82 o 
  -1  18   7      380.39      356.22     25.73 o 
   0  18   7      205.14      223.74     27.80 o 
   1  18   7       43.08       32.14      9.57 o 
   2  18   7      226.06      242.62     10.79 o 
   3  18   7        5.02        3.68      5.00 o 
   4  18   7       61.50       68.96      9.71 o 
   5  18   7       72.99       63.09     11.22 o 
   6  18   7       32.75       43.02     12.91 o 
   7  18   7       33.81       34.90     19.92 o 
  -8  19   7       98.68      148.28     29.90 o 
  -7  19   7      107.75      158.09     28.62 o 
  -6  19   7       30.54       34.42     15.73 o 
  -5  19   7      128.42      138.50     24.56 o 
  -4  19   7      154.75      135.30     24.95 o 
  -3  19   7      280.62      279.45     33.00 o 
  -2  19   7      298.73      285.38     23.45 o 
  -1  19   7        0.78       10.20     10.01 o 
   0  19   7       61.56       69.60     17.38 o 
   1  19   7        8.22       15.24      3.63 o 
   2  19   7        4.91       14.17      5.14 o 
   3  19   7        1.86       10.91     13.28 o 
   4  19   7       23.88       27.60      7.62 o 
   5  19   7       65.43       99.24     21.30 o 
   6  19   7        0.33        7.16     12.93 o 
   7  19   7       11.42       33.78     19.78 o 
  -8  20   7       13.34        1.32     14.88 o 
  -7  20   7        7.51        4.26     12.47 o 
  -6  20   7       37.52       36.40     16.23 o 
  -5  20   7       15.08       28.73     14.98 o 
  -4  20   7       42.68       61.23     18.00 o 
  -3  20   7       41.16       53.82     16.99 o 
  -2  20   7      187.89      160.15     18.13 o 
  -1  20   7       55.21       39.04     10.37 o 
   0  20   7      111.66       79.49     18.04 o 
   1  20   7        0.15        2.62      3.55 o 
   2  20   7       29.07       25.05      6.65 o 
   3  20   7       56.24       52.34      8.52 o 
   4  20   7        0.02      -10.28      5.14 o 
   5  20   7       39.87       31.86      8.86 o 
   6  20   7        5.43       24.83     21.28 o 
   7  20   7        5.96       38.64     20.33 o 
  -8  21   7        2.45      -11.51     11.92 o 
  -7  21   7        0.11       14.11     14.37 o 
  -6  21   7       39.36       65.52     20.08 o 
  -5  21   7       90.36       85.78     21.19 o 
  -4  21   7        0.30        8.61     11.06 o 
  -3  21   7       51.77       56.38     18.07 o 
  -2  21   7      143.90       95.96     14.83 o 
  -1  21   7       16.67        8.63      8.19 o 
   0  21   7       56.13       46.79      4.65 o 
   1  21   7      115.37      132.50     10.64 o 
   2  21   7       19.13       15.36      5.89 o 
   3  21   7        3.21        5.19      6.44 o 
   4  21   7      133.53      136.40     13.40 o 
   5  21   7       22.38       16.06      7.59 o 
   6  21   7       29.76       15.23      8.80 o 
  -8  22   7        0.08       17.46     16.02 o 
  -7  22   7       14.77        5.72     13.02 o 
  -6  22   7       15.98        8.61     13.91 o 
  -5  22   7        2.97        7.74     11.50 o 
  -4  22   7        0.05        3.08     10.68 o 
  -3  22   7        0.78       -5.82     10.42 o 
  -2  22   7      109.37       90.89     29.12 o 
  -1  22   7       50.17       34.84     10.74 o 
   0  22   7      203.63      213.47      9.90 o 
   1  22   7      301.89      284.49     15.13 o 
   2  22   7        0.39       -5.02      4.85 o 
   3  22   7        6.59        8.81      6.25 o 
   4  22   7      105.30       92.71     11.59 o 
   5  22   7        7.24       11.92     13.27 o 
   6  22   7       16.04       22.27      9.25 o 
  -7  23   7       23.89       36.32     18.10 o 
  -6  23   7      134.79      154.26     28.47 o 
  -5  23   7        0.06       -3.76     10.88 o 
  -4  23   7      114.70      150.28     25.82 o 
  -3  23   7       83.30       63.44     18.57 o 
  -2  23   7       65.08       74.32     13.81 o 
  -1  23   7        2.09        3.27      3.39 o 
   0  23   7      108.31      111.31     13.80 o 
   1  23   7      505.33      519.60     17.36 o 
   2  23   7       13.30       12.44      6.31 o 
   3  23   7       82.82       62.37     16.90 o 
   4  23   7       13.97       20.78      8.01 o 
   5  23   7        2.49        6.99     16.26 o 
   6  23   7       17.36       17.10     16.22 o 
  -7  24   7      143.82      137.06     28.57 o 
  -6  24   7       43.02       38.47     17.73 o 
  -5  24   7       38.63       55.28     18.40 o 
  -4  24   7       52.74       81.77     20.55 o 
  -3  24   7       43.97       15.48     12.53 o 
  -2  24   7      111.82      121.11     30.15 o 
  -1  24   7       78.01       90.12     10.25 o 
   0  24   7      101.30      107.55      9.06 o 
   1  24   7       41.91       42.69      7.10 o 
   2  24   7        4.50        5.39      5.85 o 
   3  24   7       21.90        8.71      7.05 o 
   4  24   7      113.71      112.60     13.30 o 
   5  24   7        3.86       -3.10     14.39 o 
   6  24   7        6.22       27.80     18.70 o 
  -7  25   7       49.71       61.94     21.76 o 
  -6  25   7       71.57      105.81     24.48 o 
  -5  25   7       10.57        9.50     13.08 o 
  -4  25   7        3.90       13.20     13.46 o 
  -3  25   7      139.95      133.08     24.14 o 
  -2  25   7       44.10       46.84      5.83 o 
  -1  25   7       11.84        1.54      4.43 o 
   0  25   7       53.73       56.84      7.45 o 
   1  25   7        2.09        1.00      5.19 o 
   2  25   7        1.01        0.46      6.20 o 
   3  25   7        2.35        6.90     11.65 o 
   4  25   7        4.72        4.18      7.17 o 
   5  25   7        7.08       17.34     19.03 o 
  -6  26   7       68.46       97.71     24.54 o 
  -5  26   7      109.78      152.48     28.35 o 
  -4  26   7        6.73        1.51     12.42 o 
  -3  26   7        9.32       11.63      4.38 o 
  -2  26   7       80.46      101.31      8.49 o 
  -1  26   7      102.21       97.52     13.26 o 
   0  26   7       21.73       29.64      6.54 o 
   1  26   7       97.00      103.43     10.25 o 
   2  26   7       67.15       71.90     10.47 o 
   3  26   7      139.73      139.88     14.60 o 
   4  26   7       22.43       19.63      8.30 o 
   5  26   7       58.50       86.60     36.75 o 
  -6  27   7       58.50       51.77     20.87 o 
  -5  27   7        2.42       -2.75     13.44 o 
  -4  27   7       30.35       28.47     16.44 o 
  -3  27   7      133.21      144.30     17.26 o 
  -2  27   7      280.11      317.68     14.25 o 
  -1  27   7       10.88        4.96      5.11 o 
   0  27   7      148.20      145.25     11.57 o 
   1  27   7        0.15       -3.69      5.10 o 
   2  27   7       17.15       13.24      7.19 o 
   3  27   7       39.52       55.83     10.67 o 
   4  27   7        0.01        8.75      8.04 o 
   5  27   7        7.48       35.76     18.17 o 
  -6  28   7       13.55        6.31     14.42 o 
  -5  28   7       76.14       99.00     24.45 o 
  -4  28   7       58.24       59.00     11.32 o 
  -3  28   7      330.61      384.08     15.38 o 
  -2  28   7       75.71       63.10      8.03 o 
  -1  28   7        0.38       -5.09      4.85 o 
   0  28   7        1.44        4.83      5.24 o 
   1  28   7        5.29        9.55      6.12 o 
   2  28   7       38.96       26.22      8.54 o 
   3  28   7       54.36       81.09     26.89 o 
   4  28   7       43.46       49.35     10.91 o 
  -5  29   7        6.58       11.18     14.43 o 
  -4  29   7       14.04       26.05      6.53 o 
  -3  29   7       49.59       62.17     10.78 o 
  -2  29   7        1.43        1.23      5.15 o 
  -1  29   7       78.82       94.70     19.88 o 
   0  29   7      193.16      198.13     13.90 o 
   1  29   7        0.07       -0.18      6.01 o 
   2  29   7       66.35       75.27     12.52 o 
   3  29   7        2.99        9.55      8.24 o 
   4  29   7        0.30        5.41     14.99 o 
  -5  30   7        6.50        2.67      5.36 o 
  -4  30   7        0.02        2.52      5.61 o 
  -3  30   7       97.80       91.56      9.48 o 
  -2  30   7        2.06        5.17      5.77 o 
  -1  30   7      213.91      238.11     30.01 o 
   0  30   7       17.61       24.33      6.96 o 
   1  30   7       39.14       37.83     10.64 o 
   2  30   7       32.11       28.72     15.66 o 
   3  30   7       32.43       28.05      9.49 o 
   4  30   7       32.78       39.73     19.09 o 
  -5  31   7       11.98       11.14      6.26 o 
  -4  31   7       36.07       25.15      7.54 o 
  -3  31   7       71.50       69.22      8.92 o 
  -2  31   7       44.06       31.32      7.41 o 
  -1  31   7      109.06      154.00     12.72 o 
   0  31   7       67.62       63.32      9.58 o 
   1  31   7       39.22       29.13      8.41 o 
   2  31   7       12.73       17.44      8.32 o 
   3  31   7       18.13       17.31     16.49 o 
  -4  32   7        8.60       17.36      7.35 o 
  -3  32   7      142.85      147.20     15.90 o 
  -2  32   7       29.49       41.36      8.23 o 
  -1  32   7      197.80      232.35     34.91 o 
   0  32   7      103.31      147.01     13.03 o 
   1  32   7        4.31        7.56      6.92 o 
   2  32   7        5.58       22.11     11.04 o 
   3  32   7        0.51       15.92     16.78 o 
  -3  33   7       16.78       22.37      7.33 o 
  -2  33   7        0.80       -1.01      6.09 o 
  -1  33   7      104.72      117.75     11.99 o 
   0  33   7       23.21        5.97      6.98 o 
   1  33   7       81.89       69.45     10.44 o 
   2  33   7       51.81       78.99     23.53 o 
  -2  34   7       63.46       74.55     15.11 o 
  -1  34   7      156.01      146.90     13.32 o 
   0  34   7       11.25       11.89     10.87 o 
   1  34   7        9.93        8.73     12.02 o 
  -1  35   7        0.21       -6.77      9.16 o 
  -9   0   8      252.14      313.20     39.29 o 
  -8   0   8        0.24       -3.80     13.09 o 
  -7   0   8       33.64       48.53     17.80 o 
  -6   0   8      171.99      141.26     25.13 o 
  -5   0   8        2.50        0.22      9.14 o 
  -4   0   8       80.14       65.19     17.77 o 
  -3   0   8       39.88       51.33     13.60 o 
  -2   0   8      432.34      434.33     28.23 o 
  -1   0   8      129.41      123.54     14.95 o 
   0   0   8      212.31      204.57     40.50 o 
   1   0   8       32.55       18.20     12.57 o 
   2   0   8      303.30      327.79     35.33 o 
   3   0   8       21.23       15.58     13.10 o 
   4   0   8       33.06       44.55     17.82 o 
   5   0   8       22.04       27.66     16.40 o 
   6   0   8       88.05      143.45     29.41 o 
   7   0   8        8.63       -5.31     15.69 o 
  -9   1   8       67.76       99.06     17.51 o 
  -8   1   8      179.58      269.80     25.01 o 
  -7   1   8        4.54        7.22      9.45 o 
  -6   1   8        5.76       -1.32      7.34 o 
  -5   1   8       60.03       64.06     12.36 o 
  -4   1   8      278.41      308.93     27.63 o 
  -3   1   8       49.88       47.20      7.67 o 
  -2   1   8      189.66      190.04     12.80 o 
  -1   1   8       95.85      104.06     10.24 o 
   0   1   8      831.68      777.52     26.65 o 
   1   1   8      652.09      623.62     28.29 o 
   2   1   8       62.64       78.82     13.33 o 
   3   1   8        4.52       19.80     14.75 o 
   4   1   8      652.21      606.48     30.56 o 
   5   1   8      121.66      142.85     19.24 o 
   6   1   8       75.70      107.66     17.90 o 
   7   1   8       88.96       66.50     17.09 o 
  -9   2   8       36.27       27.04     30.06 o 
  -8   2   8       15.05       12.53     10.26 o 
  -7   2   8      179.44      190.73     20.53 o 
  -6   2   8       59.68       75.06     16.03 o 
  -5   2   8       74.74       79.07     13.11 o 
  -4   2   8      113.11      133.14     15.82 o 
  -3   2   8      183.39      170.70     14.88 o 
  -2   2   8       42.12       26.92      6.31 o 
  -1   2   8       94.68       95.04      9.69 o 
   0   2   8      180.48      182.81     21.91 o 
   1   2   8       63.01       77.81     10.28 o 
   2   2   8      105.01       95.01     14.30 o 
   3   2   8        4.70        9.09     14.09 o 
   4   2   8       58.77       74.29     14.08 o 
   5   2   8      144.92       95.60     16.77 o 
   6   2   8        9.46       18.69     11.93 o 
   7   2   8        1.01       19.70     13.27 o 
  -9   3   8        2.89        5.89     11.14 o 
  -8   3   8      459.07      488.50     28.63 o 
  -7   3   8       28.82       42.25     11.92 o 
  -6   3   8       51.21       61.91     12.68 o 
  -5   3   8      188.77      202.73     19.91 o 
  -4   3   8       65.83       70.16     12.27 o 
  -3   3   8        4.17       -4.19      4.11 o 
  -2   3   8      121.41      113.17     10.32 o 
  -1   3   8      427.20      412.84     16.02 o 
   0   3   8       22.69       27.97      6.33 o 
   1   3   8      343.17      316.21     44.22 o 
   2   3   8       12.10       15.09      9.32 o 
   3   3   8       32.76       40.85     12.88 o 
   4   3   8       24.19       13.93      9.94 o 
   5   3   8       12.48       16.36     10.49 o 
   6   3   8       31.69       40.92     13.63 o 
   7   3   8        1.03       13.36     20.88 o 
  -9   4   8      309.76      402.21     45.07 o 
  -8   4   8      172.72      186.11     21.25 o 
  -7   4   8       14.81        4.85      9.13 o 
  -6   4   8       16.22       19.39      9.46 o 
  -5   4   8       60.78       56.90     12.82 o 
  -4   4   8      111.93       93.37     13.50 o 
  -3   4   8        6.75       14.31      5.50 o 
  -2   4   8       15.39       14.15      5.66 o 
  -1   4   8      578.02      539.45     18.14 o 
   0   4   8      252.68      243.11     14.33 o 
   1   4   8       84.21       77.27     11.17 o 
   2   4   8      126.28      111.05     15.13 o 
   3   4   8        8.82       23.90      9.29 o 
   4   4   8      289.31      301.36     25.03 o 
   5   4   8       70.53       33.64     21.74 o 
   6   4   8       40.32       44.72     14.33 o 
   7   4   8        1.42       -4.31     18.49 o 
  -8   5   8      121.44       71.54     21.68 o 
  -7   5   8       35.99       35.67     11.75 o 
  -6   5   8       17.46       32.55     10.24 o 
  -5   5   8        0.36       -2.70      6.67 o 
  -4   5   8       17.97       24.13      7.26 o 
  -3   5   8       21.51       29.15      6.51 o 
  -2   5   8       13.57        9.43      5.30 o 
  -1   5   8        0.00        1.55      4.58 o 
   0   5   8      651.91      600.75     19.12 o 
   1   5   8      342.35      312.29     22.80 o 
   2   5   8      402.79      363.39     32.62 o 
   3   5   8       47.61       62.56     12.68 o 
   4   5   8      375.96      385.97     28.16 o 
   5   5   8       26.21       32.00     16.94 o 
   6   5   8       30.50       32.17     13.15 o 
   7   5   8        0.84       34.17     13.47 o 
  -8   6   8      380.98      441.95     45.61 o 
  -7   6   8      229.83      211.42     31.36 o 
  -6   6   8      156.64      182.35     21.29 o 
  -5   6   8        0.00       10.30      7.97 o 
  -4   6   8       27.03       23.89      7.31 o 
  -3   6   8      775.10      781.15     25.05 o 
  -2   6   8       78.41       66.28      8.26 o 
  -1   6   8        9.88        9.12      5.22 o 
   0   6   8      229.06      242.55     14.37 o 
   1   6   8      381.81      378.12     27.99 o 
   2   6   8      104.84      114.84     15.46 o 
   3   6   8      512.42      424.27     26.54 o 
   4   6   8      687.46      698.00     42.00 o 
   5   6   8       54.51      101.84     16.51 o 
   6   6   8        0.39        3.72     10.51 o 
   7   6   8        4.88       32.06     14.79 o 
  -8   7   8       12.64       13.29     15.09 o 
  -7   7   8      165.59      163.21     28.79 o 
  -6   7   8      950.52     1180.35     62.13 o 
  -5   7   8       31.46       20.99     10.09 o 
  -4   7   8       14.38       24.73      7.13 o 
  -3   7   8      146.98      128.84     10.84 o 
  -2   7   8       63.17       56.87      7.77 o 
  -1   7   8       14.30       15.91      5.58 o 
   0   7   8       14.05       20.40      6.99 o 
   1   7   8      265.33      268.31     17.83 o 
   2   7   8        2.89        0.44      7.72 o 
   3   7   8      104.75      132.84     17.08 o 
   4   7   8       54.71       79.75     14.53 o 
   5   7   8       70.07       82.14     15.32 o 
   6   7   8        1.21       18.49     18.80 o 
   7   7   8        8.17       21.70     14.12 o 
  -8   8   8      134.95      213.84     33.17 o 
  -7   8   8      296.80      273.90     36.20 o 
  -6   8   8       53.86       50.86     18.12 o 
  -5   8   8       77.41       55.64     17.15 o 
  -4   8   8      116.26      104.36     11.34 o 
  -3   8   8      144.40      124.21     13.45 o 
  -2   8   8        0.39       -2.72      4.53 o 
  -1   8   8       62.07       42.39      7.21 o 
   0   8   8      758.41      728.72     25.02 o 
   1   8   8      213.89      176.30     14.88 o 
   2   8   8       17.37       18.62      9.24 o 
   3   8   8      263.75      252.40     62.71 o 
   4   8   8        9.15       18.57     10.51 o 
   5   8   8      108.63      159.67     20.04 o 
   6   8   8       77.58       61.42     16.10 o 
   7   8   8       35.00       41.63     14.96 o 
  -8   9   8       68.20       50.61     19.72 o 
  -7   9   8       89.42      121.69     25.28 o 
  -6   9   8       28.57       24.05     13.94 o 
  -5   9   8      142.72      140.34     24.66 o 
  -4   9   8       51.68       63.53     17.63 o 
  -3   9   8      484.34      510.74     21.56 o 
  -2   9   8        1.34       -2.45      4.53 o 
  -1   9   8       61.35       53.36      7.74 o 
   0   9   8     1181.71     1110.93     31.66 o 
   1   9   8       25.10       23.16      9.83 o 
   2   9   8      182.52      174.48     18.05 o 
   3   9   8        0.33        9.89      8.40 o 
   4   9   8        2.33       -1.44      8.70 o 
   5   9   8      115.21      131.00     18.97 o 
   6   9   8        3.82       13.37     11.43 o 
   7   9   8       30.72       55.02     16.11 o 
  -8  10   8      110.56      145.63     28.62 o 
  -7  10   8       71.35       79.79     21.70 o 
  -6  10   8      128.73      181.18     28.70 o 
  -5  10   8      143.77      109.36     22.44 o 
  -4  10   8       31.81       28.25     14.13 o 
  -3  10   8       64.51       62.21     12.74 o 
  -2  10   8      159.63      154.56     11.69 o 
  -1  10   8       84.39      103.49      9.66 o 
   0  10   8      112.85      105.79     11.95 o 
   1  10   8        3.37        6.61      6.28 o 
   2  10   8      112.99      114.19     17.89 o 
   3  10   8       89.42      104.20     15.30 o 
   4  10   8        5.83       11.72      9.89 o 
   5  10   8       91.77       54.84     24.79 o 
   6  10   8       23.95       36.32     13.58 o 
   7  10   8       18.51       37.71      6.97 o 
  -8  11   8       96.04       81.83     22.77 o 
  -7  11   8        1.17        4.07     12.57 o 
  -6  11   8       56.84      104.67     23.31 o 
  -5  11   8       85.89      146.46     26.15 o 
  -4  11   8       24.17       37.81     15.45 o 
  -3  11   8      602.13      571.44     28.76 o 
  -2  11   8      117.32      113.02     15.82 o 
  -1  11   8      197.03      185.10     14.78 o 
   0  11   8      401.41      377.75     18.67 o 
   1  11   8       95.79       97.70     11.48 o 
   2  11   8      389.50      356.36     41.21 o 
   3  11   8       59.98       64.13     12.59 o 
   4  11   8       30.37       30.78     10.80 o 
   5  11   8       34.48       30.59     12.34 o 
   6  11   8        0.04        6.98     11.53 o 
  -8  12   8      137.87      200.73     33.28 o 
  -7  12   8      248.73      306.15     37.84 o 
  -6  12   8        0.09       -9.40     10.36 o 
  -5  12   8        4.23       -4.95     11.09 o 
  -4  12   8        1.49        5.01     11.08 o 
  -3  12   8      400.31      394.83     25.77 o 
  -2  12   8       20.41       10.96      8.32 o 
  -1  12   8       67.13       82.10     14.02 o 
   0  12   8       62.02       78.96     16.48 o 
   1  12   8        1.07        4.73      6.17 o 
   2  12   8       18.41       14.44     11.44 o 
   3  12   8      135.54      164.79     28.01 o 
   4  12   8      331.63      355.25     29.47 o 
   5  12   8        0.03       13.48     10.62 o 
   6  12   8        7.12       18.99     18.33 o 
  -8  13   8        8.84        7.24     13.96 o 
  -7  13   8       36.33       80.57     22.33 o 
  -6  13   8       64.01       52.38     18.71 o 
  -5  13   8      101.52       83.03     20.82 o 
  -4  13   8       14.32        9.18     11.56 o 
  -3  13   8      133.85      118.30     16.36 o 
  -2  13   8      378.15      414.54     26.65 o 
  -1  13   8        2.91        4.38      8.81 o 
   0  13   8       28.69       29.62     10.29 o 
   1  13   8      122.97      115.79     16.41 o 
   2  13   8       42.75       40.64     10.92 o 
   3  13   8        0.33        4.68      9.99 o 
   4  13   8       75.29       94.01     39.56 o 
   5  13   8       20.18       52.92     13.96 o 
   6  13   8        1.48        8.90      5.74 o 
  -8  14   8        0.78        6.54     14.84 o 
  -7  14   8      102.59       55.03     19.59 o 
  -6  14   8        3.69       -1.92     11.44 o 
  -5  14   8       19.49       13.88     12.81 o 
  -4  14   8       16.80        5.96     11.55 o 
  -3  14   8      382.69      374.71     54.75 o 
  -2  14   8      186.07      180.34     19.33 o 
  -1  14   8        1.84        6.23      7.18 o 
   0  14   8        3.53       -1.82      6.65 o 
   1  14   8       13.07       13.21      8.34 o 
   2  14   8       14.12       27.07     14.43 o 
   3  14   8        4.77        6.16     12.54 o 
   4  14   8       39.81       32.29     11.93 o 
   5  14   8       12.55       16.88     11.37 o 
   6  14   8       10.78       12.13      7.56 o 
  -8  15   8       20.13       15.90     16.07 o 
  -7  15   8       88.59       77.59     22.08 o 
  -6  15   8        2.01        8.81     13.41 o 
  -5  15   8      155.41      143.45     26.77 o 
  -4  15   8        0.16       10.01     11.62 o 
  -3  15   8      252.09      236.34     22.23 o 
  -2  15   8       26.13       25.39      9.59 o 
  -1  15   8       28.11       12.94     12.63 o 
   0  15   8       30.15       17.90     10.66 o 
   1  15   8      898.80      811.40     38.21 o 
   2  15   8       65.24       56.26     18.42 o 
   3  15   8       74.35       62.31     19.73 o 
   4  15   8       79.61       47.85     19.87 o 
   5  15   8       14.35       27.39     16.93 o 
   6  15   8        0.28        2.50      9.74 o 
  -7  16   8        0.13      -11.28     12.10 o 
  -6  16   8       74.55       64.95     20.30 o 
  -5  16   8       11.76       -2.44     10.26 o 
  -4  16   8        3.68       -3.01     10.22 o 
  -3  16   8       90.76       71.56     13.39 o 
  -2  16   8       11.22        2.89      8.31 o 
  -1  16   8       51.39       30.35     15.18 o 
   0  16   8      521.65      508.49     27.69 o 
   1  16   8        4.59       21.87      9.65 o 
   2  16   8       14.32       14.15     13.51 o 
   3  16   8       16.41       30.12     16.34 o 
   4  16   8       21.26       29.99     16.07 o 
   5  16   8       13.16       37.64     19.63 o 
   6  16   8      157.51      169.55     41.28 o 
  -7  17   8        0.06       10.16     13.56 o 
  -6  17   8        0.95        4.44     11.90 o 
  -5  17   8        1.34        3.81     11.87 o 
  -4  17   8      132.62       99.76     23.04 o 
  -3  17   8      141.91      196.34     21.46 o 
  -2  17   8      105.86      108.87     16.40 o 
  -1  17   8        2.49        4.22      7.71 o 
   0  17   8       12.96       12.74      8.27 o 
   1  17   8        0.03        2.46      7.80 o 
   2  17   8      171.37      151.72     26.62 o 
   3  17   8       61.88       64.17     20.21 o 
   4  17   8       18.29       17.17     15.53 o 
   5  17   8       78.47      113.87     42.39 o 
   6  17   8       13.74       17.36      8.70 o 
  -7  18   8       60.51       46.06     19.87 o 
  -6  18   8        3.79        9.27     14.11 o 
  -5  18   8       31.82       24.14     14.54 o 
  -4  18   8       45.03       35.39     15.91 o 
  -3  18   8       48.62       52.50     12.12 o 
  -2  18   8        1.29        9.64      7.65 o 
  -1  18   8       10.93       16.59      9.34 o 
   0  18   8       24.94       36.60     22.25 o 
   1  18   8       88.36       92.09     15.04 o 
   2  18   8        0.64       -2.72     11.46 o 
   3  18   8       14.01       15.88     13.73 o 
   4  18   8       24.71       23.20     15.79 o 
   5  18   8        0.00        2.74     13.21 o 
  -7  19   8       27.59       37.80     19.39 o 
  -6  19   8       14.11       19.47     15.24 o 
  -5  19   8       58.47       59.18     18.83 o 
  -4  19   8       13.92       21.53     14.60 o 
  -3  19   8        1.48       -2.91     13.43 o 
  -2  19   8        8.49       14.47      9.33 o 
  -1  19   8       48.97       48.97     12.37 o 
   0  19   8       32.06       30.66     13.27 o 
   1  19   8        1.16       -4.51      7.24 o 
   2  19   8        7.86       24.36     15.46 o 
   3  19   8       12.01       20.49     15.94 o 
   4  19   8       51.24       76.00     21.71 o 
   5  19   8       13.04       16.37      6.27 o 
  -7  20   8      102.80      111.73     26.06 o 
  -6  20   8        0.04       12.41     13.39 o 
  -5  20   8       25.26       18.67     14.85 o 
  -4  20   8       19.74       22.23     14.60 o 
  -3  20   8        1.26       -3.78      7.59 o 
  -2  20   8      464.01      423.95     43.58 o 
  -1  20   8       31.10       18.01      9.84 o 
   0  20   8       25.70       17.20      9.85 o 
   1  20   8        1.24       -4.26      8.20 o 
   2  20   8       68.88       61.76     20.13 o 
   3  20   8        0.01       10.25     13.97 o 
   4  20   8       50.84       47.40      8.31 o 
   5  20   8       19.10       33.17      7.73 o 
  -6  21   8      208.58      220.23     34.04 o 
  -5  21   8      145.19      186.17     31.05 o 
  -4  21   8       17.65       32.04     15.96 o 
  -3  21   8        4.84       15.94     10.39 o 
  -2  21   8      225.66      234.94     22.99 o 
  -1  21   8        9.41       14.39     10.00 o 
   0  21   8       56.20       62.32     13.89 o 
   1  21   8       46.14       36.64     19.63 o 
   2  21   8        3.88        2.42     12.43 o 
   3  21   8       18.90       21.41     15.39 o 
   4  21   8       69.42       75.59     12.61 o 
   5  21   8      215.32      236.18     14.80 o 
  -6  22   8       25.17       18.40     16.99 o 
  -5  22   8       97.58      115.27     25.35 o 
  -4  22   8      350.12      367.13     41.75 o 
  -3  22   8      224.35      273.14     25.34 o 
  -2  22   8        9.82        3.74      8.59 o 
  -1  22   8        0.79       -3.14      7.88 o 
   0  22   8       58.03       56.49     12.96 o 
   1  22   8       39.92       19.59     11.86 o 
   2  22   8        0.10        8.88     13.53 o 
   3  22   8       18.81       43.12     18.90 o 
   4  22   8        2.49       10.44      5.86 o 
   5  22   8       26.76       17.83      7.36 o 
  -6  23   8        1.20      -10.52     12.52 o 
  -5  23   8       31.52       16.41     14.93 o 
  -4  23   8        3.16       31.07     16.70 o 
  -3  23   8        3.26       16.19      9.89 o 
  -2  23   8        0.66        4.03      9.13 o 
  -1  23   8        8.31       14.63     10.39 o 
   0  23   8        5.36        3.29      8.82 o 
   1  23   8        0.90       -8.44      8.44 o 
   2  23   8        1.69        1.50     12.62 o 
   3  23   8        8.52       10.27      4.74 o 
   4  23   8        7.93        3.11      5.86 o 
  -6  24   8      326.30      371.10     44.50 o 
  -5  24   8       75.89       80.18     22.40 o 
  -4  24   8       37.70       61.97     20.75 o 
  -3  24   8        0.06       -1.48      8.38 o 
  -2  24   8       17.65        3.73      8.58 o 
  -1  24   8       41.99       25.21     23.16 o 
   0  24   8      640.71      668.51     44.89 o 
   1  24   8      149.02      152.42     19.31 o 
   2  24   8       55.55       25.55     16.92 o 
   3  24   8      235.55      228.17     12.16 o 
   4  24   8        0.01       -1.75      5.83 o 
  -5  25   8      244.48      326.48     41.02 o 
  -4  25   8       42.00       29.10     17.48 o 
  -3  25   8       49.40       32.67     12.42 o 
  -2  25   8        7.05       -3.70      8.04 o 
  -1  25   8       56.65       47.28     12.63 o 
   0  25   8       43.66       50.98     13.63 o 
   1  25   8        4.14       15.41     10.54 o 
   2  25   8        0.97       18.45     14.67 o 
   3  25   8       47.69       47.82      8.81 o 
   4  25   8       73.88       51.01      9.02 o 
  -5  26   8        1.37        8.71     13.60 o 
  -4  26   8       13.31        4.19     12.82 o 
  -3  26   8       16.31       32.22     13.50 o 
  -2  26   8       75.25       81.40     15.74 o 
  -1  26   8       22.55       15.33     10.78 o 
   0  26   8        3.73        5.39      9.42 o 
   1  26   8        0.47       20.97     10.37 o 
   2  26   8       28.26       27.13      5.80 o 
   3  26   8        2.53        6.45     11.26 o 
  -4  27   8      152.65      127.41     25.16 o 
  -3  27   8        2.02        2.04     10.29 o 
  -2  27   8       98.91       82.59     15.86 o 
  -1  27   8        0.09       -4.86      9.31 o 
   0  27   8        3.26       15.34     10.40 o 
   1  27   8      134.62      100.55     17.15 o 
   2  27   8        0.09       -5.33      5.17 o 
   3  27   8       11.18       15.99     16.79 o 
  -4  28   8        0.50       11.75     10.91 o 
  -3  28   8       84.36      114.02     18.51 o 
  -2  28   8        4.91       -0.80      9.57 o 
  -1  28   8        1.65       -0.93     10.05 o 
   0  28   8        1.42       10.35     10.13 o 
   1  28   8      122.54      142.78     30.94 o 
   2  28   8      271.81      268.07     14.31 o 
  -3  29   8       15.23        6.93     11.01 o 
  -2  29   8       73.46       76.72     29.47 o 
  -1  29   8       28.53       11.94     23.72 o 
   0  29   8       91.14      116.01     18.42 o 
   1  29   8      296.12      349.73     29.37 o 
   2  29   8       14.93       23.42      7.29 o 
  -2  30   8       25.99       34.12     13.28 o 
  -1  30   8        8.27       -4.62      9.88 o 
   0  30   8       26.43       44.67     20.41 o 
   1  30   8       45.67       48.60      8.62 o 
  -7   1   9       17.44       39.10     13.01 o 
  -6   1   9       86.10       79.87     15.50 o 
  -5   1   9      615.48      669.07     31.99 o 
  -4   1   9       19.36       20.99      7.08 o 
  -3   1   9        0.23       -2.91      4.76 o 
  -2   1   9      397.44      409.87     19.29 o 
  -1   1   9       71.46       91.33     11.89 o 
   0   1   9       24.10       27.35      7.11 o 
   1   1   9        4.00        1.46      8.19 o 
   2   1   9       18.20       37.07     11.99 o 
   3   1   9      103.24       98.46     23.19 o 
   4   1   9      134.71      142.53     22.49 o 
   5   1   9        2.52       14.31     11.29 o 
  -7   2   9       92.35       96.66     16.90 o 
  -6   2   9      103.54      119.05     17.52 o 
  -5   2   9       36.03       50.23     14.20 o 
  -4   2   9      369.11      435.07     19.37 o 
  -3   2   9      208.94      229.49     15.07 o 
  -2   2   9       21.14       18.27      6.59 o 
  -1   2   9       48.58       45.69      7.94 o 
   0   2   9        0.31        5.04      5.69 o 
   1   2   9        0.04        5.17      8.77 o 
   2   2   9       57.66       52.22     12.42 o 
   3   2   9        6.90        4.36      8.97 o 
   4   2   9       20.04       31.22     12.07 o 
   5   2   9       75.03       49.32     15.11 o 
  -7   3   9       57.40       84.87     16.11 o 
  -6   3   9       96.37      155.68     25.32 o 
  -5   3   9       63.96       83.25     11.72 o 
  -4   3   9       29.35       23.89      7.07 o 
  -3   3   9       47.05       37.75      7.87 o 
  -2   3   9        3.91       -1.47      5.48 o 
  -1   3   9      172.05      163.43     12.95 o 
   0   3   9        0.36       -9.89      5.96 o 
   1   3   9       26.17       23.58      9.58 o 
   2   3   9       11.23       16.81     17.34 o 
   3   3   9      145.51      163.35     19.79 o 
   4   3   9       28.79       34.74     12.76 o 
   5   3   9       44.14       34.68     13.11 o 
  -7   4   9        9.11        6.28     13.80 o 
  -6   4   9       75.65       93.99     16.26 o 
  -5   4   9       18.44       34.83     12.10 o 
  -4   4   9      123.48      145.87     12.95 o 
  -3   4   9       51.04       67.56     14.42 o 
  -2   4   9       10.34       21.54      8.25 o 
  -1   4   9        4.06        1.32      5.65 o 
   0   4   9       15.08        9.22      7.07 o 
   1   4   9      361.42      351.40     37.76 o 
   2   4   9       81.46       64.43     13.58 o 
   3   4   9       28.82       28.83     11.40 o 
   4   4   9        1.57       25.21     11.46 o 
   5   4   9       37.76       41.22     32.64 o 
  -7   5   9      229.27      285.42     38.03 o 
  -6   5   9      132.79      172.83     29.32 o 
  -5   5   9      137.92      137.14     18.10 o 
  -4   5   9       66.95       90.19     10.17 o 
  -3   5   9      103.57      143.30     12.32 o 
  -2   5   9      356.01      366.83     18.89 o 
  -1   5   9       36.63       35.54      7.91 o 
   0   5   9       15.38       23.68     10.18 o 
   1   5   9       98.10      122.69     22.07 o 
   2   5   9       51.56       41.22     13.37 o 
   3   5   9        7.49        9.60     12.76 o 
   4   5   9       15.05       25.94     11.68 o 
   5   5   9        7.53       41.80     13.88 o 
  -7   6   9        0.15        7.11     14.27 o 
  -6   6   9       13.70        3.81     12.86 o 
  -5   6   9      233.87      316.61     38.08 o 
  -4   6   9      251.94      281.96     19.29 o 
  -3   6   9       36.90       46.82      8.41 o 
  -2   6   9        3.18        0.94      5.39 o 
  -1   6   9        3.42        6.96      5.50 o 
   0   6   9      159.27      172.54     15.65 o 
   1   6   9        0.16       -2.95      8.34 o 
   2   6   9       49.07       54.73     19.45 o 
   3   6   9       98.74      101.88     19.05 o 
   4   6   9        3.41        5.71     10.67 o 
   5   6   9      117.49      164.23     53.70 o 
  -7   7   9        0.01       -7.39     13.31 o 
  -6   7   9        6.07       11.01     15.11 o 
  -5   7   9       23.00       31.61     16.34 o 
  -4   7   9      125.74      120.58     17.39 o 
  -3   7   9       61.31       40.05     10.26 o 
  -2   7   9       25.16       22.56      6.78 o 
  -1   7   9       31.72       30.00      7.29 o 
   0   7   9        0.01        4.44      6.57 o 
   1   7   9       10.13        4.01      8.37 o 
   2   7   9       72.05       79.33     15.00 o 
   3   7   9      112.13       76.57     14.92 o 
   4   7   9       58.76       56.14     15.43 o 
   5   7   9       18.32       20.48     14.42 o 
  -7   8   9       74.30       83.52     23.40 o 
  -6   8   9       50.18       42.73     19.11 o 
  -5   8   9      321.25      354.93     40.84 o 
  -4   8   9        0.07        8.29     12.10 o 
  -3   8   9        0.32        4.63      9.08 o 
  -2   8   9        0.02        7.15      6.63 o 
  -1   8   9       10.09       19.04      6.51 o 
   0   8   9        0.18        5.99      6.73 o 
   1   8   9      156.97      160.03     15.37 o 
   2   8   9        9.21       13.41      9.61 o 
   3   8   9       21.65       25.53     11.43 o 
   4   8   9        0.03       11.76     10.96 o 
   5   8   9      141.35      107.53     17.83 o 
  -7   9   9      193.94      274.71     38.33 o 
  -6   9   9       30.49       11.52     15.43 o 
  -5   9   9       51.19       44.61     18.45 o 
  -4   9   9       54.15       64.84     24.60 o 
  -3   9   9       10.22        4.81      8.98 o 
  -2   9   9      168.07      182.07     20.45 o 
  -1   9   9      139.19      160.38     15.17 o 
   0   9   9       98.13      113.64     13.05 o 
   1   9   9        1.10        4.77      6.32 o 
   2   9   9       12.39       34.23     14.70 o 
   3   9   9       11.05       19.20     10.55 o 
   4   9   9       15.92       28.57     18.63 o 
   5   9   9      238.70      241.23     46.09 o 
  -7  10   9        9.75       12.92     15.91 o 
  -6  10   9        0.03       -2.06     13.04 o 
  -5  10   9       28.85       51.19     19.56 o 
  -4  10   9       38.79       44.00     12.59 o 
  -3  10   9       73.12       58.40     13.27 o 
  -2  10   9        0.56       -9.66      8.35 o 
  -1  10   9        8.14        4.47      8.46 o 
   0  10   9      172.36      155.99     19.25 o 
   1  10   9      105.22      107.56     12.94 o 
   2  10   9      275.33      259.01     23.53 o 
   3  10   9       59.80       41.84     16.02 o 
   4  10   9      163.48      162.47     20.38 o 
   5  10   9       42.26       51.53     15.11 o 
  -7  11   9      317.09      331.13     42.28 o 
  -6  11   9       43.49       58.04     21.16 o 
  -5  11   9       22.91       52.54     19.62 o 
  -4  11   9      185.31      203.78     54.70 o 
  -3  11   9      363.89      421.96     30.74 o 
  -2  11   9       16.98       18.42     10.32 o 
  -1  11   9       13.37        2.70      8.30 o 
   0  11   9      207.04      203.92     21.89 o 
   1  11   9      110.81      107.96     16.64 o 
   2  11   9       72.73       61.36     20.84 o 
   3  11   9       13.42       10.72      9.89 o 
   4  11   9      196.17      173.64     26.83 o 
   5  11   9      173.83      190.55     23.04 o 
  -6  12   9      366.85      450.21     47.49 o 
  -5  12   9        0.83       17.61     15.69 o 
  -4  12   9       43.83       33.98     11.73 o 
  -3  12   9       36.04       42.80     12.12 o 
  -2  12   9       53.82       80.93     15.40 o 
  -1  12   9       51.80       45.84     13.23 o 
   0  12   9       46.77       28.63     10.71 o 
   1  12   9      132.77      147.80     18.96 o 
   2  12   9      225.41      201.33     31.99 o 
   3  12   9       22.09       40.37     17.75 o 
   4  12   9       44.45       72.26     23.00 o 
   5  12   9      169.62      219.26     35.90 o 
  -6  13   9        6.47       -8.35     13.52 o 
  -5  13   9        4.57       -4.86     12.11 o 
  -4  13   9       81.57       62.83     14.67 o 
  -3  13   9       92.76      100.98     16.60 o 
  -2  13   9       18.74       25.66     10.97 o 
  -1  13   9        0.04        1.04     13.65 o 
   0  13   9        0.90       -3.69      7.74 o 
   1  13   9      195.62      156.91     19.76 o 
   2  13   9      230.01      227.04     34.33 o 
   3  13   9       13.31       16.43     16.14 o 
   4  13   9       17.44       10.61     15.85 o 
   5  13   9       29.87       75.97     22.41 o 
  -6  14   9       70.85       64.21     21.74 o 
  -5  14   9        1.59       -8.90     10.65 o 
  -4  14   9       18.86        9.97     10.22 o 
  -3  14   9      148.53      187.30     21.08 o 
  -2  14   9       94.85      111.75     17.40 o 
  -1  14   9       12.58       -1.26      7.97 o 
   0  14   9        0.54        8.38      9.01 o 
   1  14   9       36.06       30.45     18.71 o 
   2  14   9        2.11       -6.62     12.07 o 
   3  14   9        8.00       46.60     17.88 o 
   4  14   9       44.92       28.39     17.32 o 
  -6  15   9        7.93       14.40     16.06 o 
  -5  15   9        0.03       -4.69     11.98 o 
  -4  15   9       12.74        4.04      8.45 o 
  -3  15   9       80.77       80.28     15.04 o 
  -2  15   9      259.66      285.67     32.74 o 
  -1  15   9        0.60        3.76      8.64 o 
   0  15   9       98.53      117.73     18.64 o 
   1  15   9      461.61      375.90     29.47 o 
   2  15   9       17.94       49.68     19.03 o 
   3  15   9       13.10       33.30     17.38 o 
   4  15   9        0.91       -1.21     14.22 o 
  -6  16   9      340.24      428.39     47.68 o 
  -5  16   9        3.76        6.70     14.30 o 
  -4  16   9       18.31       -0.64      8.74 o 
  -3  16   9       77.21       68.30     24.44 o 
  -2  16   9       16.00       17.14     10.58 o 
  -1  16   9       26.89       31.01     11.71 o 
   0  16   9      133.11      175.50     21.24 o 
   1  16   9       33.66       30.42     15.03 o 
   2  16   9       30.99       20.88     16.11 o 
   3  16   9       29.63       72.73     22.61 o 
   4  16   9        1.80        8.43     16.37 o 
  -5  17   9        1.32        2.06     13.72 o 
  -4  17   9       21.61        5.43      9.55 o 
  -3  17   9       11.84       13.05     10.54 o 
  -2  17   9       12.24        0.03      9.33 o 
  -1  17   9       72.76       87.94     16.27 o 
   0  17   9      321.61      320.54     27.79 o 
   1  17   9      191.33      142.12     19.22 o 
   2  17   9      345.89      387.41     44.18 o 
   3  17   9       18.97       46.46     18.96 o 
   4  17   9       22.19       17.05     17.94 o 
  -5  18   9        0.05        6.64     14.53 o 
  -4  18   9       72.14       72.76     15.01 o 
  -3  18   9      185.74      159.42     38.85 o 
  -2  18   9      282.33      343.76     28.80 o 
  -1  18   9        6.95       -0.52      8.90 o 
   0  18   9      179.42      164.00     28.74 o 
   1  18   9       94.83       92.18     16.42 o 
   2  18   9       41.98       51.93     20.27 o 
   3  18   9       29.67       28.72     17.23 o 
  -5  19   9       25.90       45.25     19.25 o 
  -4  19   9       84.53       90.75     16.77 o 
  -3  19   9        1.62       -1.12      9.15 o 
  -2  19   9       17.69        6.72     10.51 o 
  -1  19   9        3.86       -2.78      8.36 o 
   0  19   9        0.47        2.08     10.10 o 
   1  19   9        7.04        3.28     10.13 o 
   2  19   9       59.11       40.88     18.47 o 
   3  19   9        6.39        3.88     16.23 o 
  -5  20   9      307.53      329.50     41.87 o 
  -4  20   9       56.81       72.30     15.88 o 
  -3  20   9       14.28       10.00     11.15 o 
  -2  20   9        0.48       11.47     10.41 o 
  -1  20   9       28.90       27.19     11.77 o 
   0  20   9        0.44       -4.73      8.39 o 
   1  20   9        8.26       13.36     15.09 o 
   2  20   9       25.80       12.50     16.17 o 
   3  20   9       11.63       18.04     16.73 o 
  -4  21   9      165.93      132.26     19.69 o 
  -3  21   9      196.25      230.73     25.12 o 
  -2  21   9       22.08       28.85     12.21 o 
  -1  21   9        4.43       -4.72     11.23 o 
   0  21   9        3.37       -2.51      9.44 o 
   1  21   9       33.18       43.78     13.13 o 
   2  21   9        6.15       22.23     17.96 o 
   3  21   9       56.31       57.28     21.91 o 
  -4  22   9       16.46       22.55     11.97 o 
  -3  22   9       33.70       52.46     32.30 o 
  -2  22   9      300.29      302.28     28.30 o 
  -1  22   9       22.64       21.91     12.32 o 
   0  22   9       24.16       35.99     12.39 o 
   1  22   9       86.00      104.93     23.52 o 
   2  22   9        6.40        7.31     15.56 o 
  -3  23   9      402.59      452.18     34.61 o 
  -2  23   9      109.09       74.58     15.76 o 
  -1  23   9       45.99       29.76     12.89 o 
   0  23   9      158.61      157.30     25.19 o 
   1  23   9       15.72       24.75     13.04 o 
   2  23   9      363.04      386.41     45.52 o 
  -3  24   9        9.17       11.74     10.83 o 
  -2  24   9      188.00      236.44     25.71 o 
  -1  24   9      147.70      170.39     21.57 o 
   0  24   9       40.75       40.73     13.85 o 
   1  24   9        0.08        8.00     10.45 o 
  -2  25   9      241.39      284.34     27.75 o 
  -1  25   9      131.29      124.54     20.06 o 
   0  25   9       21.32       20.90     17.46 o 
  -5   0  10       14.31       17.90     11.09 o 
  -4   0  10      168.52      154.04     21.86 o 
  -3   0  10      355.49      331.43     59.55 o 
  -2   0  10      113.76      133.49     18.32 o 
  -1   0  10       60.04       56.73     13.67 o 
   0   0  10       44.06       45.18     17.85 o 
   1   0  10      134.25      131.91     25.90 o 
   2   0  10        8.59        9.26     14.72 o 
   3   0  10       39.47       35.82     19.30 o 
  -5   1  10       85.54       90.43     11.73 o 
  -4   1  10       16.86       11.15      7.08 o 
  -3   1  10      118.61      156.06     13.83 o 
  -2   1  10        2.34       15.15      7.09 o 
  -1   1  10      137.15      170.29     14.71 o 
   0   1  10       75.26       79.10     15.72 o 
   1   1  10      123.09      116.69     27.31 o 
   2   1  10       26.17       42.84     13.02 o 
   3   1  10        2.06       19.03     12.29 o 
  -5   2  10       25.96       42.52      9.51 o 
  -4   2  10      293.44      342.65     19.97 o 
  -3   2  10       44.85       73.70     11.36 o 
  -2   2  10       15.03       15.45      7.43 o 
  -1   2  10       24.29       28.13      8.61 o 
   0   2  10       59.50       74.03     12.13 o 
   1   2  10        0.62       19.99     10.64 o 
   2   2  10       33.28       43.45     13.16 o 
   3   2  10       12.19       29.91     12.51 o 
  -5   3  10       37.54       52.59     14.46 o 
  -4   3  10        3.44        6.23      7.23 o 
  -3   3  10        0.01        5.18      6.85 o 
  -2   3  10       43.54       50.63      9.34 o 
  -1   3  10      102.41      117.12     12.29 o 
   0   3  10        0.55       12.54      8.10 o 
   1   3  10       49.44       75.19     41.58 o 
   2   3  10       15.83        7.74     10.41 o 
   3   3  10       10.31       42.12     15.24 o 
  -5   4  10       66.63       65.88     15.15 o 
  -4   4  10      183.11      167.95     17.00 o 
  -3   4  10      109.28      125.53     12.67 o 
  -2   4  10      310.92      342.33     22.48 o 
  -1   4  10       38.81       32.92      8.27 o 
   0   4  10       93.23      121.55     23.80 o 
   1   4  10        2.59        5.23     10.22 o 
   2   4  10        9.37        5.96     10.39 o 
   3   4  10        0.15       24.81     11.83 o 
  -5   5  10       22.72       24.40     22.13 o 
  -4   5  10       28.27       22.66     11.42 o 
  -3   5  10       76.37       79.87     23.63 o 
  -2   5  10      281.54      311.20     36.74 o 
  -1   5  10       24.04       18.47      7.95 o 
   0   5  10       20.71       15.53      8.18 o 
   1   5  10       36.68       59.80     14.35 o 
   2   5  10       12.48       14.67     16.94 o 
   3   5  10        0.00       22.08     10.67 o 
  -5   6  10        1.48        8.72     13.72 o 
  -4   6  10       72.38       75.91     16.54 o 
  -3   6  10      161.71      177.79     21.31 o 
  -2   6  10       18.91       23.16     11.63 o 
  -1   6  10        2.14        5.97      7.75 o 
   0   6  10      207.52      259.12     20.04 o 
   1   6  10      101.71      124.48     17.89 o 
   2   6  10       44.74       43.86     24.28 o 
   3   6  10        1.65       13.17     10.87 o 
  -5   7  10        0.63        3.72     10.43 o 
  -4   7  10       10.89       37.32     13.02 o 
  -3   7  10        4.12        5.40     10.53 o 
  -2   7  10      102.36      115.53     18.55 o 
  -1   7  10        5.14       -2.63      8.36 o 
   0   7  10       97.75      120.94     14.35 o 
   1   7  10       21.44       24.89     11.28 o 
   2   7  10       19.23       35.46     20.80 o 
   3   7  10        9.18        9.30     12.19 o 
  -5   8  10        0.50        2.06     10.81 o 
  -4   8  10      152.43      180.62     22.07 o 
  -3   8  10      423.46      495.09     34.85 o 
  -2   8  10       40.07       27.28     12.23 o 
  -1   8  10        0.05       -0.09     10.08 o 
   0   8  10      111.88       90.64     22.18 o 
   1   8  10        2.84       18.16     16.93 o 
   2   8  10       10.57       30.86     12.02 o 
   3   8  10       12.11       40.13     12.73 o 
  -5   9  10       18.70       24.98     12.62 o 
  -4   9  10       48.19       70.26     15.47 o 
  -3   9  10      507.91      461.09     34.24 o 
  -2   9  10       12.97        4.20      9.87 o 
  -1   9  10      128.11      161.86     20.84 o 
   0   9  10       56.06       61.81     14.38 o 
   1   9  10       41.81       31.07     18.98 o 
   2   9  10        3.94       14.70     14.59 o 
   3   9  10        3.45       -7.40     13.32 o 
  -4  10  10        2.90        1.19     11.29 o 
  -3  10  10        2.31       12.30     11.26 o 
  -2  10  10      108.18      106.87     29.07 o 
  -1  10  10       93.27      157.53     30.09 o 
   0  10  10        0.26       13.00     10.79 o 
   1  10  10       38.01       37.86     19.39 o 
   2  10  10        0.01       24.24     17.86 o 
  -4  11  10       77.80       81.66     16.84 o 
  -3  11  10       77.26       93.95     17.39 o 
  -2  11  10      112.52      136.47     19.77 o 
  -1  11  10        3.61        0.66      9.21 o 
   0  11  10       16.17       18.73     11.21 o 
   1  11  10       97.87       84.35     24.08 o 
   2  11  10      104.16      106.61     25.47 o 
  -4  12  10        0.22        5.63     10.33 o 
  -3  12  10        1.49        5.45     10.40 o 
  -2  12  10       36.65       38.75     13.26 o 
  -1  12  10      106.83      115.10     19.31 o 
   0  12  10        4.05        3.70     12.52 o 
   1  12  10       58.26      117.92     28.15 o 
   2  12  10       70.78       67.19     21.55 o 
  -4  13  10       34.72       54.64     15.16 o 
  -3  13  10        1.57        3.45      9.79 o 
  -2  13  10       14.25        1.46     10.82 o 
  -1  13  10       85.99       79.02     16.21 o 
   0  13  10       28.52       24.26     12.19 o 
   1  13  10        3.97       21.37     16.22 o 
   2  13  10        0.45       17.23     16.89 o 
  -3  14  10      161.18      169.63     23.89 o 
  -2  14  10      141.20      195.69     23.99 o 
  -1  14  10       28.59       13.03     11.56 o 
   0  14  10        0.37       -1.26      8.95 o 
   1  14  10       23.47       11.62     14.46 o 
  -3  15  10       80.50      110.34     18.54 o 
  -2  15  10       35.28       53.25     14.39 o 
  -1  15  10        5.09       27.88     12.11 o 
   0  15  10       15.93        9.94      9.96 o 
   1  15  10       38.99       48.05     19.98 o 
  -2  16  10       15.50       18.84     12.10 o 
  -1  16  10      101.72      160.20     22.24 o 
   0  16  10       64.73       61.44     15.29 o 
  -2  17  10       86.07       93.25     26.43 o 
  -1  17  10        6.76        9.22     11.22 o 
   0  17  10      118.46      127.36     19.39 o 
                                                 
